# Supplementary material for: Improved Prediction of Aqueous Solubility of Novel Compounds by Going Deeper With Deep Learning
Source: Front Oncol. 2020 Feb 11;10:121. doi: 10.3389/fonc.2020.00121 (PMC7026387; doi:10.3389/fonc.2020.00121)
Supplement: Supplementary file 1 [file Data_Sheet_1.ZIP]

Archive with 5 entries (4 files):
- Supplementary Material/
- Supplementary Material/Supplementary Figure S2. The architecture of the 4-layer DNN model.tiff
- Supplementary Material/Supplementary Figure S3. The architecture of the 26-layer CNN ResNet-like deep learning model.tiff
- Supplementary Material/Supplementary Material.pdf
- Supplementary Material/Supplementary Table S1. 9,943 compounds with experimental aqueous solubility values in logarithmic units.xlsx
