# Supplementary material for: Improved Prediction of Aqueous Solubility of Novel Compounds by Going Deeper With Deep Learning
Source: Front Oncol. 2020 Feb 11;10:121. doi: 10.3389/fonc.2020.00121 (PMC7026387; doi:10.3389/fonc.2020.00121)
Supplement: Supplementary file 1 [file Data_Sheet_1.ZIP › Supplementary Material/Supplementary Table S1. 9,943 compounds with experimental aqueous solubility values in logarithmic units.xlsx]

## Sheet: Sheet1
Supplementary Table S1. 9,943 compounds with experimental aqueous solubility values in logarithmic units
Compound ID	InChIKey	SMILES	logS	logP	MW
C1711	ACTIUHUUMQJHFO-UPTCCGCDSA-N	COC1=C(OC)C(=O)C(=C(C1=O)C/C=C(/CC/C=C(/CC/C=C(/CC/C=C(/CC/C=C(/CC/C=C(/CC/C=C(/CC/C=C(/CC/C=C(/CCC=C(C)C)\C)\C)\C)\C)\C)\C)\C)\C)\C)C	-18.2177	17.8539	863.344
C1712	CQISYTXUORWJSX-UHFFFAOYSA-N	CCCCCCCCCCCCCCCCCC(=O)Nc1ccc(cc1)NC(=O)CCCCCCCCCCCCCCCCC	-17.4685	14.2326	641.065
C1713	UXPYIAWFQKSHNV-UHFFFAOYSA-N	CCCCCCCCCCCCCCCC(=O)OCCCCOC(=O)CCCCCCCCCCCCCCC	-16.2594	11.8156	566.939
C1714	BDIWFCKBPZPBQT-UHFFFAOYSA-N	CCCC[Sn](S[Sn](CCCC)(CCCC)CCCC)(CCCC)CCCC	-15.6763	10.4112	612.153
C1715	RNPXCFINMKSQPQ-UHFFFAOYSA-N	CCCCCCCCCCCCCCCCOP(=O)(OCCCCCCCCCCCCCCCC)O	-15.2051	12.0826	546.846
C1716	FTQWRYSLUYAIRQ-UHFFFAOYSA-N	CCCCCCCCCCCCCCCCCC(=O)NCNC(=O)CCCCCCCCCCCCCCCCC	-14.9399	12.4811	578.996
C1717	YYGNTYWPHWGJRM-AAJYLUCBSA-N	C/C(=C\CC/C=C(/CC/C=C(/CCC=C(C)C)\C)\C)/CC/C=C(/CCC=C(C)C)\C	-14.5924	10.605	410.718
C1718	RYROWNOHCUSOKT-UHFFFAOYSA-N	Brc1ccc(nc1)OCCCCCCCCCCNCCSSCCNCCCCCCCCCCOc1ccc(cn1)Br.Cl.Cl	-14.5491	12.6474	849.694
C1719	SPJCRMJCFSJKDE-ZWBUGVOYSA-N	ClCCN(c1ccc(cc1)CC(=O)O[C@H]1CC[C@]2(C(=CC[C@@H]3[C@@H]2CC[C@]2([C@H]3CC[C@@H]2[C@@H](CCCC(C)C)C)C)C1)C)CCCl	-14.5239	10.4663	644.797
C1720	MSCCTZZBYHQMQJ-AZAGJHQNSA-N	C[C@@H](CCC[C@]1(C)CCc2c(O1)c(C)c(c(c2C)OC(=O)c1cccnc1)C)CCC[C@@H](CCCC(C)C)C	-13.7986	9.7488	535.8
C1721	SYKKEUORZVAILP-XPXLQCACSA-N	CCCCCCCOc1ccc(c2c1cccc2)C(=N)[NH+](CCCCCCCC)CCCCCCCC.[Cl-]	-13.6194	6.224	545.282
C1722	XVQDYVLXIXMLOS-UHFFFAOYSA-N	CCCCCCCCCCCCCCCCCOC(=O)c1ccc(c(c1)N(CCCl)CCCl)C	-13.4514	9.3072	514.611
C1723	FIAFUQMPZJWCLV-UHFFFAOYSA-N	O=C(Nc1cccc(c1)C(=O)Nc1cc(ccc1C)C(=O)Nc1ccc(c2c1c(cc(c2)S(=O)(=O)O)S(=O)(=O)O)S(=O)(=O)O)Nc1cccc(c1)C(=O)Nc1cc(ccc1C)C(=O)Nc1ccc(c2c1c(cc(c2)S(=O)(=O)O)S(=O)(=O)O)S(=O)(=O)O	-13.2563	13.666	1297.28
C1724	NKNPHSJWQZXWIX-DCVDGXQQSA-N	CC[C@@H]1C[C@H]2CC[C@H](O2)[C@H](C)C(=O)O[C@@H](CC)C[C@@H]2CC[C@@H](O2)[C@@H](C)C(=O)O[C@@H](C[C@@H]2O[C@H]([C@@H](C(=O)O[C@H](C[C@H]3O[C@@H]([C@H](C(=O)O1)C)CC3)CC)C)CC2)CC	-13.1457	7.5824	793.035
C1725	ZPBNOWWJKRKBEV-YZMZVZPOSA-N	CO[C@H]1/C=C/O[C@@]2(C)Oc3c(C2=O)c2C(=O)/C(=C/NOCCCc4ccccc4)/C(=C(c2c(c3C)O)O)NC(=O)/C(=C\C=C\[C@@H]([C@@H]([C@H]([C@H]([C@H]([C@@H]([C@@H]1C)OC(=O)C)C)O)C)O)C)/C	-12.8371	6.5479	858.969
C1726	SKEVFVQMAFMKEM-DYNGLPSQSA-N	CCCCCCCOc1ccc(c2c1cccc2)C(=N)[NH+](CCCCCCC)CCCCCCC.[Cl-]	-12.577	5.4438	517.229
C1727	ZAKOWWREFLAJOT-CEFNRUSXSA-N	C[C@@H](CCC[C@]1(C)CCc2c(O1)c(C)c(c(c2C)OC(=O)C)C)CCC[C@@H](CCCC(C)C)C	-12.5574	9.0599	472.743
C1728	VFBJXXJYHWLXRM-UHFFFAOYSA-N	O=C(CCc1cc(c(c(c1)C(C)(C)C)O)C(C)(C)C)OCCSCCOC(=O)CCc1cc(c(c(c1)C(C)(C)C)O)C(C)(C)C	-12.1502	8.6728	642.929
C1729	GSMFFPAGZVRAPY-VLSXRWFESA-N	CCCCCCCC[NH+](C(=N)c1ccc(c2c1cccc2)OCCCC)CCCCCCCC.[Cl-]	-12.0563	5.0537	503.202
C1730	GOATZYAVXMPVQD-UHFFFAOYSA-N	Brc1cnc(c(c1)Br)OCCCCCNCCSSCCNCCCCCOc1ncc(cc1Br)Br.Cl.Cl	-12.0011	10.2714	867.22
C1731	PZPPOCZWRGNKIR-PNVYSBBASA-N	OC[C@]12SS[C@]3(N(C1=O)[C@H]1Nc4c([C@]1(C3)[C@@]13C[C@]56N([C@H]3Nc3c1cccc3)C(=O)[C@](SS5)(N(C6=O)C)CO)cccc4)C(=O)N2C	-11.978	1.3616	696.84
C1732	MBWXNTAXLNYFJB-NKFFZRIASA-N	C[C@H](CCC[C@@H](CCCC(C)C)C)CCC/C(=C/CC1=C(C)C(=O)c2c(C1=O)cccc2)/C	-11.961	9.1576	450.696
C1733	VWZAGCZUPZKTET-UHFFFAOYSA-N	OS(=O)(=O)O.CCCCN(CCCC)CCCOC(=O)c1ccc(cc1)N.CCCCN(CCCC)CCCOC(=O)c1ccc(cc1)N	-11.8532	9.0262	710.964
C1734	BIADSXOKHZFLSN-YEUOVSOVSA-N	C/C(=C\CCC1[C@](C)(O)CCC2[C@]1(C)CCCC2(C)C)/CC[C@@H]1C(=C)CCCC1(C)C	-11.7933	8.8692	428.733
C1	ONXPZLFXDMAPRO-UHFFFAOYSA-N	Clc1c(c2c(Cl)c(Cl)c(c(c2Cl)Cl)Cl)c(Cl)c(c(c1Cl)Cl)Cl	-11.62	9.8876	498.658
C1735	AVBZMYRNHKNVAW-DSPABWSOSA-N	CCCCCCCOc1ccc(c2c1cccc2)C(=N)[NH+](CCCCCC)CCCCCC.[Cl-]	-11.5341	4.6636	489.176
C1736	FEQOTXWZPMPKGW-UHFFFAOYSA-N	O=C1c2ccccc2c2c3c1ccc(c3ccc2)c1ccc2c3c1cccc3c1c(C2=O)cccc1	-11.531	8.0828	458.506
C1737	YKSGNOMLAIJTLT-UHFFFAOYSA-N	O=C1c2ccccc2c2c3c1ccc1c3c(cc2)c2c3c1ccc1c3c(cc2)c2c(C1=O)cccc2	-11.5133	8.16	456.49
C1738	ZPACYDRSPFRDHO-ROBAGEODSA-N	C/C(=C\CCC(=O)OC/C=C(/CCC=C(C)C)\C)/CC/C=C(/CCC=C(C)C)\C	-11.4757	8.4217	400.637
C1739	FYPMFJGVHOHGLL-UHFFFAOYSA-N	CC(Sc1cc(c(c(c1)C(C)(C)C)O)C(C)(C)C)(Sc1cc(c(c(c1)C(C)(C)C)O)C(C)(C)C)C	-11.3612	9.9083	516.842
C1740	VIQCGTZFEYDQMR-UHFFFAOYSA-N	CCCCCCCCCC(=O)OCCN1CCN(CC1)CCCN1c2ccccc2Sc2c1cc(cc2)C(F)(F)F	-11.3589	7.9405	591.771
C1741	OYIBHXRZSMTHLW-XIDBHWPPSA-N	Clc1ccc2c(c1)/C(=C/CCN1CCCCC1)/c1c(S2)cccc1.Br	-11.3223	7.0083	436.836
C1742	QEFDFGVDVZTFAK-GGXMVOPNSA-N	CCCCCCCCCCCCCCCCCC(=O)OCC(=O)OC[C@H]([C@@H](c1ccc(cc1)[N+](=O)[O-])O)NC(=O)C(Cl)Cl	-11.32	8.1787	647.627
C1743	IDWDXHQLOMJDRU-UHFFFAOYSA-N	CCCCCCCCCCCCCCCCCC(=O)OCC(C(c1ccc(cc1)[N+](=O)[O-])O)NC(=O)C(Cl)Cl	-11.2891	8.6355	589.591
C1744	WWVAPFRKZMUPHZ-UHFFFAOYSA-N	O=C(Nc1c(I)cc(c(c1I)C(=O)O)I)CCOCCOCCOCCOCCC(=O)Nc1c(I)cc(c(c1I)C(=O)O)I	-11.209	6.2804	1287.92
C1745	RCUAUWPBLXTBGM-UHFFFAOYSA-N	CC(=CCN(CCC(c1cccc2c1cccc2)(C(=O)N)CCN(CC=C(C)C)CC=C(C)C)CC=C(C)C)C	-11.0279	8.5122	543.826
C1746	DDWKCBUSQTZBMR-UHFFFAOYSA-N	N#CC(c1cccc2c1cccc2)(CCN(CC=C(C)C)CC=C(C)C)CCN(CC=C(C)C)CC=C(C)C	-11.0219	8.85018	525.81
C1747	WIYZZHWXZCULNY-DHKWPOFJSA-N	CCCCCCOc1ccc(c2c1cccc2)C(=N)[NH+](CCCCCC)CCCCCC.[Cl-]	-11.015	4.2735	475.149
C1748	ZLHXGWFOXJVXPN-DHKWPOFJSA-N	CCCCCCCCCCOc1ccc(c2c1cccc2)C(=N)[NH+](CCCC)CCCC.[Cl-]	-11.015	4.2735	475.149
C1749	MNULEGDCPYONBU-ZZTRBZRQSA-N	CC[C@@H]1/C=C/C=C/C[C@H](C)[C@@H](O)[C@](C)(O)C(=O)[C@H](C)[C@@H](O)[C@H](C)C(=O)[C@@H]([C@H]([C@@H](/C=C/C(=O)O[C@H]2[C@H]([C@@H](CC1)O[C@@]1(CC[C@H]([C@H](O1)C[C@@H](O)C)C)[C@H]2C)C)C)O)C	-10.9214	5.8826	791.062
C1750	JXMIBUGMYLQZGO-UHFFFAOYSA-N	O=C(Nc1c(I)cc(c(c1I)C(=O)O)I)COCCOCCOCC(=O)Nc1c(I)cc(c(c1I)C(=O)O)I	-10.9117	5.4836	1215.81
C1751	MYPYJXKWCTUITO-LYRMYLQWSA-N	OC[C@H]1O[C@@H](Oc2c3cc4cc2Oc2ccc(cc2Cl)[C@@H](O)[C@@H]2NC(=O)[C@H](NC(=O)[C@@H]4NC(=O)[C@H](CC(=O)N)NC(=O)[C@@H]([C@@H](c4ccc(O3)c(Cl)c4)O)NC(=O)[C@@H](CC(C)C)NC)c3ccc(c(c3)c3c(O)cc(cc3[C@H](NC2=O)C(=O)O)O)O)[C@@H]([C@H]([C@@H]1O)O)O[C@@H]1O[C@@H](C)[C@H]([C@@](C1)(C)N)O	-10.8756	3.9326	1449.25
C1752	MQYXUWHLBZFQQO-QGTGJCAVSA-N	CC(=C)[C@@H]1CC[C@]2([C@H]1[C@H]1CC[C@H]3[C@@]([C@]1(C)CC2)(C)CC[C@@H]1[C@]3(C)CC[C@@H](C1(C)C)O)C	-10.8448	8.0248	426.717
C1753	FTQDJVZNPJRVPG-XWEVEMRCSA-N	CC(=O)O[C@H]1CC[C@]2([C@H](C1(C)C)CC[C@@]1([C@@H]2C(=O)C=C2[C@@]1(C)CC[C@@]1([C@H]2C[C@](C)(CC1)C(=O)O)C)C)C	-10.5959	6.9834	512.721
C1754	USDIZUOMBXWPLQ-FJBFXRHMSA-N	CCCCCCCCCOc1ccc(c2c1cccc2)C(=N)[NH+](CCCC)CCCC.[Cl-]	-10.4936	3.8834	461.123
C1755	CNYRGVIFIXLHHK-FJBFXRHMSA-N	CCCCCCC[NH+](C(=N)c1ccc(c2c1cccc2)OCCC)CCCCCCC.[Cl-]	-10.4936	3.8834	461.123
C2	XIFFTDRFWYFAPO-UHFFFAOYSA-N	Clc1c(Cl)c(Cl)c(c(c1Cl)Cl)c1c(Cl)c(Cl)cc(c1Cl)Cl	-10.41	9.2342	464.213
C1756	DLVULIKDGUJXMV-UHFFFAOYSA-N	Brc1ccc(nc1)OCCCCCCNCCSSCCNCCCCCCOc1ccc(cn1)Br.Cl.Cl	-10.382	9.5266	737.481
C1757	JMPFSEBWVLAJKM-UHFFFAOYSA-N	N#CC(c1cc(C)c(cc1Cl)NC(=O)c1cc(I)cc(c1O)I)c1ccc(cc1)Cl	-10.3473	7.19738	663.074
C1758	OFHCOWSQAMBJIW-AVJTYSNKSA-N	CC(CCC[C@H]([C@H]1CC[C@@H]2[C@]1(C)CCC/C/2=C\C=C/1\C[C@@H](O)C[C@@H](C1=C)O)C)C	-10.3286	6.5898	400.637
C3	JFIMDKGRGPNPRQ-UHFFFAOYSA-N	Clc1cc(c(c(c1Cl)Cl)Cl)c1c(Cl)c(Cl)c(c(c1Cl)Cl)Cl	-10.26	9.2342	464.213
C1759	UBDWKOZBPSKHMO-UHFFFAOYSA-N	CCC(C(c1ccc(cc1)OCCN(CC)CC)CC)c1ccc(cc1)OCCN(CC)CC	-10.251	6.8152	468.714
C1760	QYIXCDOBOSTCEI-FBVYSKEZSA-N	CC(CCC[C@H]([C@H]1CC[C@@H]2[C@]1(C)CC[C@H]1[C@H]2CC[C@@H]2[C@]1(C)CC[C@H](C2)O)C)C	-10.0505	7.4686	388.669
C1761	COQAPWLZSHQTKA-MSDOJSJISA-N	O=C/C(=C\C[C@]12OC([C@H]3[C@]42Oc2c(C(=O)C4=C[C@@H](C1=O)C3)c(O)c1c(c2CC=C(C)C)OC(C=C1)(C)C)(C)C)/C	-10.0504	5.6271	544.635
C1762	KQXDHUJYNAXLNZ-XQSDOZFQSA-N	CC[C@H]([C@H]1O[C@]2(C=C[C@H]([C@@]3(O2)CC[C@@](O3)(C)[C@H]2CC[C@]([C@@H](O2)C)(O)CC)O)[C@@H](C[C@@H]1C)C)C(=O)[C@H]([C@H]([C@@H]([C@@H]1O[C@H](CC[C@@H]1C)[C@H](C(=O)O)CC)C)O)C	-10.01	6.188	750.999
C1763	ZDMXWGVLXYXVTN-XKRXHFONSA-N	C/C(=C/CNCC1CCC(CC1)CNC/C=C(\CCC=C(C)C)/C)/CCC=C(C)C.Cl.Cl	-10.0006	9.7432	487.632
C1764	PXBIAYSAZBFYQQ-LXCLTORNSA-N	CCCCCCOc1ccc(c2c1cccc2)C(=N)[NH+](CCCCC)CCCCC.[Cl-]	-9.97463	3.4933	447.096
C1765	IQOILDYEBKDJQN-LXCLTORNSA-N	CCCCCC[NH+](C(=N)c1ccc(c2c1cccc2)OCCCC)CCCCCC.[Cl-]	-9.97463	3.4933	447.096
C1766	HWNQHNPAOQSMFI-LXCLTORNSA-N	CCCCCCCCOc1ccc(c2c1cccc2)C(=N)[NH+](CCCC)CCCC.[Cl-]	-9.97463	3.4933	447.096
C1767	SRGLANFDNQAVFW-LXCLTORNSA-N	CCCCCCC[NH+](C(=N)c1ccc(c2c1cccc2)OCC)CCCCCCC.[Cl-]	-9.97463	3.4933	447.096
C1768	MIJYXULNPSFWEK-GTOFXWBISA-N	O[C@H]1CC[C@]2([C@H](C1(C)C)CC[C@@]1([C@@H]2CC=C2[C@@]1(C)CC[C@@]1([C@H]2CC(C)(C)CC1)C(=O)O)C)C	-9.92564	7.2336	456.7
C1769	BQJJCIYAPLCGJD-UHFFFAOYSA-N	Clc1cnc(c(c1)Cl)OCCCCCNCCSSCCNCCCCCOc1ncc(cc1Cl)Cl.Cl.Cl	-9.87848	9.835	689.416
C1770	RVVVMCHNTQXDPI-UHFFFAOYSA-N	CC(c1cc(Cc2cc(cc(c2O)C(C)(C)C)C(C)C)c(c(c1)C(C)(C)C)O)C	-9.86839	7.5304	396.605
C1771	WVTKBKWTSCPRNU-KYJUHHDHSA-N	COc1c(OC)cc2c3c1Oc1cc4c(cc1OC)CCN([C@H]4Cc1ccc(Oc4cc(C[C@@H]3N(CC2)C)ccc4OC)cc1)C	-9.86439	7.0382	622.75
C1772	LRWSFOSWNAQHHW-UHFFFAOYSA-N	CCCCCCC(=O)OCCN1CCN(CC1)CCCN1c2ccccc2Sc2c1cc(cc2)C(F)(F)F	-9.79416	6.7702	549.691
C1773	HALWUDBBYKMYPW-UHFFFAOYSA-M	O=C1N(Cc2ccccc2)C2C(N1Cc1ccccc1)C[S+]1C2CCC1.O=C1CC2C(C1(CC2)CS(=O)(=O)[O-])(C)C	-9.7913	5.5395	596.8
C1774	DDOXROFFXDWGCO-UHFFFAOYSA-N	c1ccc2c(c1)C(NCC2)CC12CCC(CC1)(CC2)CC1NCCc2c1cccc2	-9.73762	6.5388	400.599
C1775	KMDLOETUWUPGMB-GSTUHXICSA-N	Cc1cc(ccc1N/N=C/1\C(=O)C=Cc2c1cccc2)/N=N/c1ccccc1C	-9.73334	6.2039	380.442
C1776	OBZHEBDUNPOCJG-SMVPYXKTSA-N	O=C(O[C@H]1CC[C@]2(C(C1(C)C)CC[C@@]1([C@@H]2C(=O)C=C2[C@@]1(C)CC[C@@]1([C@@H]2C[C@@](C)(CC1)C(=O)O)C)C)C)CCC(=O)O	-9.68976	6.8283	570.757
C1777	ICTGRDPWQUONIY-UHFFFAOYSA-N	OC(c1cccc(n1)C(Cc1ccccc1)(Cc1ccccc1)O)(Cc1ccccc1)Cc1ccccc1	-9.63048	6.4276	499.642
C1778	ITPDYQOUSLNIHG-UHFFFAOYSA-N	CCCCc1oc2c(c1C(=O)c1cc(I)c(c(c1)I)OCCN(CC)CC)cccc2.Cl	-9.57837	7.7382	681.773
C1779	PPJYSSNKSXAVDB-UHFFFAOYSA-N	OC(=O)Cc1cc(I)c(c(c1)I)Oc1cc(I)c(c(c1)I)O	-9.50832	5.23	747.829
C1780	GUPWKIBOCFKLBR-UHFFFAOYSA-M	CCOc1cc(C[N+]2(CCCCC2)CCOCCC2CCC3CC2C3(C)C)c(cc1OCC)Br.[Br-]	-9.49839	4.189	617.496
C1781	QBEFIFWEOSUTKV-UHFFFAOYSA-N	CCCCCC(C(c1cc(O)c2c(c1)OC(C1=C2CC(C)CC1)(C)C)C)C	-9.47197	7.4567	370.568
C1782	HFVNWDWLWUCIHC-GUPDPFMOSA-N	ClCCN(c1ccc(cc1)CCCC(=O)OCC(=O)[C@@]1(O)CC[C@@H]2[C@]1(C)C[C@H](O)[C@H]1[C@H]2CCC2=CC(=O)C=C[C@]12C)CCCl	-9.46824	5.4154	646.641
C1783	PJGOWSFDWNQUOK-JTHROIFXSA-N	CCCCCCC[NH+](C(=N)c1ccc(c2c1cccc2)OC)CCCCCCC.[Cl-]	-9.45472	3.1032	433.07
C1784	VCZAWDPRDDWJMS-JTHROIFXSA-N	CCCCCOc1ccc(c2c1cccc2)C(=N)[NH+](CCCCC)CCCCC.[Cl-]	-9.45472	3.1032	433.07
C1785	NSMHQGXGMBMVIK-JTHROIFXSA-N	CCCCCCCCCOc1ccc(c2c1cccc2)C(=N)[NH+](CCC)CCC.[Cl-]	-9.45472	3.1032	433.07
C1786	GXFHMHYIPXHRDE-JTHROIFXSA-N	CCCCCCCOc1ccc(c2c1cccc2)C(=N)[NH+](CCCC)CCCC.[Cl-]	-9.45472	3.1032	433.07
C1787	YCOZIPAWZNQLMR-UHFFFAOYSA-N	CCCCCCCCCCCCCCC	-9.44638	6.0975	212.415
C1788	KJSWIAZTEMACJB-UHFFFAOYSA-N	CCC(CCC(C[NH2+]C(CCCCC([NH2+]CC(CCC(CC)C)C)C)C)C)C.[Cl-].[Cl-]	-9.42137	-0.6166	469.658
C1789	IGVGULKYVNFIOV-SPIKMXEPSA-N	c1ccc(cc1)C(c1ccccc1)N1CCN(CC1)CC1COC2(O1)c1ccccc1CCc1c2cccc1.OC(=O)/C=C\C(=O)O.OC(=O)/C=C\C(=O)O	-9.40752	5.1083	748.817
C1790	HIYAVKIYRIFSCZ-CYEMHPAKSA-N	CNc1ccc2c(c1C(=O)O)nc(o2)C[C@H]1O[C@@]2(CC[C@H]1C)O[C@@H]([C@@H](C[C@H]2C)C)[C@@H](C(=O)c1ccc[nH]1)C	-9.40537	5.6028	523.621
C1791	IYIKLHRQXLHMJQ-UHFFFAOYSA-N	CCCCc1oc2c(c1C(=O)c1cc(I)c(c(c1)I)OCCN(CC)CC)cccc2	-9.35876	6.9362	645.312
C1792	NQERQCNWHNKCSA-UHFFFAOYSA-N	Brc1cccnc1OCCCCCNCCSSCCNCCCCCOc1ncccc1Br.Cl.Cl	-9.3417	8.7464	709.428
C1793	RJEKQCDPXXLTSK-UHFFFAOYSA-N	Brc1ccc(nc1)OCCCCCNCCSSCCNCCCCCOc1ccc(cn1)Br.Cl.Cl	-9.3417	8.7464	709.428
C4	VPUGDVKSAQVFFS-UHFFFAOYSA-N	c1cc2ccc3c4c2c2c1ccc1c2c2c4c(cc3)ccc2cc1	-9.33	6.9192	300.352
C1794	WYQWZFORYHRFBW-UHFFFAOYSA-N	Clc1ccc(nc1)OCCCCCCNCCSSCCNCCCCCCOc1ccc(cn1)Cl.Cl.Cl	-9.322	9.3084	648.579
C1795	HSTCMJJFYYQQRG-UHFFFAOYSA-N	COc1ccc2c(c1)c(CC(=O)Oc1ccccc1C(=O)Oc1ccccc1C(=O)O)c(n2C(=O)c1ccc(cc1)Cl)C	-9.2675	6.3657	597.999
C1796	IWYNVAJACBPVLT-UHFFFAOYSA-N	Nc1cc(C)[n+](c2c1cccc2)CCCCCCCCCC[n+]1c(C)cc(c2c1cccc2)N.[O-]C(=O)C.[O-]C(=O)C	-9.25299	4.845	574.753
C1797	RMIXHJPMNBXMBU-QIIXEHPYSA-N	C[C@@H]1C[C@H]2CC[C@H](O2)[C@H](C)C(=O)O[C@@H](C)C[C@@H]2CC[C@@H](O2)[C@@H](C)C(=O)O[C@@H](C[C@@H]2O[C@H]([C@@H](C(=O)O[C@H](C[C@H]3O[C@@H]([C@H](C(=O)O1)C)CC3)C)C)CC2)C	-9.24761	6.022	736.929
C1798	BQENDLAVTKRQMS-SBBGFIFASA-L	O=C(O[C@H]1CC[C@]2([C@H](C1(C)C)CC[C@@]1([C@@H]2C(=O)C=C2[C@@]1(C)CC[C@@]1([C@H]2C[C@](C)(CC1)C(=O)[O-])C)C)C)CCC(=O)[O-].[Na+].[Na+]	-9.24462	4.1589	614.72
C1799	JPEOONAIYXUZTI-UHFFFAOYSA-L	CC[N+](CCN1c2ccccc2Sc2c1cccc2)(CCCCCC[N+](CCN1c2ccccc2Sc2c1cccc2)(CC)CC)CC.[Br-].[Br-]	-9.23631	5.0038	840.859
C1800	SIZXNBZGPPPFHM-UHFFFAOYSA-L	O=C(Nc1c(I)cc(c(c1I)C(=O)[O-])I)CCCCC(=O)Nc1c(I)cc(c(c1I)C(=O)[O-])I.[Na+].[Na+]	-9.21955	4.3248	1183.73
C1801	UWEYRJFJVCLAGH-UHFFFAOYSA-N	FC12C(F)(C(F)(F)C(C(C2(F)F)(F)F)(F)F)C(F)(F)C(C(C1(F)F)(F)F)(F)F	-9.19343	5.5126	462.078
C1802	VHVPQPYKVGDNFY-UHFFFAOYSA-N	CCC(n1ncn(c1=O)c1ccc(cc1)N1CCN(CC1)c1ccc(cc1)OCC1COC(O1)(Cn1cncn1)c1ccc(cc1Cl)Cl)C	-9.17473	5.7073	705.633
C5	DTMRKGRREZAYAP-UHFFFAOYSA-N	Clc1cc(c(c(c1Cl)Cl)Cl)c1cc(Cl)c(c(c1Cl)Cl)Cl	-9.16	8.5808	429.768
C6	JPOPEORRMSDUIP-UHFFFAOYSA-N	Clc1c(Cl)cc(c(c1c1c(Cl)c(Cl)cc(c1Cl)Cl)Cl)Cl	-9.15	8.5808	429.768
C1803	UIFFUZWRFRDZJC-UHFFFAOYSA-N	CCCCCCC1C(=O)OC(C)C(C(=O)OC(C1OC(=O)CC(C)C)C)NC(=O)c1cccc(c1O)NC=O	-9.11769	4.5802	548.625
C1804	XZJJDJAXUSQABJ-UHFFFAOYSA-N	N(Cc1cccc2c1cccc2)CC1CCC(CC1)CNCc1cccc2c1cccc2.Cl.Cl	-9.08548	9.0646	495.526
C1805	ZPDJJEQOURSXEY-UHFFFAOYSA-N	N(Cc1ccc2c(c1)cccc2)CC1CCC(CC1)CNCc1ccc2c(c1)cccc2.Cl.Cl	-9.08548	9.0646	495.526
C1806	VGEBLZDDRJDVDP-AKAIEBDOSA-N	CO[C@H]1/C=C/O[C@@]2(C)Oc3c(C2=O)c2C(=O)/C(=C/NN4CCNCC4)/C(=C(c2c(c3C)O)O)NC(=O)/C(=C/C=C/[C@@H]([C@@H]([C@H]([C@H]([C@H]([C@@H]([C@@H]1C)OC(=O)C)C)O)C)O)C)/C	-9.06718	4.0704	808.914
C7	GYFAGKUZYNFMBN-UHFFFAOYSA-N	c1cc2ccc3c4c2c(c1)c1cccc2c1c4c(cc3)cc2	-9.03	6.3282	276.331
C1807	SJRYSBPDUOVODQ-UHFFFAOYSA-N	COc1ccc(cc1)C(=Cc1ccc(cc1)C(=N)N)c1ccc(cc1)OC.Cl	-8.96708	6.1788	394.894
C1808	KISDGNGREAJPQR-OICBGKIFSA-N	OC[C@H]1NC(=O)[C@H](C(C)C)N(c2c3c(C1)c[nH]c3c(cc2)[C@](CCC=C(C)C)(C=C)C)C	-8.94738	5.2458	437.617
C1809	RMIVRCBSQPCSCQ-BDANYOJNSA-N	COC(=O)[C@@]1(C)CC[C@]2([C@@H](C1)C1=CC(=O)[C@H]3[C@@]([C@@]1(CC2)C)(C)CC[C@@H]1[C@]3(C)CC[C@@H](C1(C)C)O)C	-8.94198	6.501	484.71
C8	PYZHTHZEHQHHEN-UHFFFAOYSA-N	Clc1ccc(c(c1)c1c(Cl)c(Cl)c(c(c1Cl)Cl)Cl)Cl	-8.94	7.9274	395.323
C1810	XHMIIRLZSKEDPY-UHFFFAOYSA-N	CC(=CCC(c1cccc2c1cccc2)(C(=O)N)CCN(CC=C(C)C)CC=C(C)C)C	-8.93544	7.244	432.641
C1811	PBYJDHRFPFHVKZ-OQKDUQJOSA-N	CCCCCCOc1ccc(c2c1cccc2)C(=N)N(CCCC)CCCC.Cl	-8.93385	7.9282	419.043
C1812	FHKMETBBEHLTJX-OQKDUQJOSA-N	CCCCOc1ccc(c2c1cccc2)C(=N)[NH+](CCCCC)CCCCC.[Cl-]	-8.93385	2.7131	419.043
C1813	NNKQQOOMOWTHNQ-OQKDUQJOSA-N	CCCCCCCCOc1ccc(c2c1cccc2)C(=N)[NH+](CCC)CCC.[Cl-]	-8.93385	2.7131	419.043
C1814	ZDTAJBBRWBBHSZ-LVEZLNDCSA-N	OC(=O)/C=C/C(=O)O.OC(=O)/C=C/C(=O)O.COc1cc(cc(c1OC)OC)C(=O)OCCN1CCN(CC1)CCCN1c2ccccc2Sc2c1cc(Cl)cc2	-8.92185	5.1976	830.297
C1815	DEZFNHCVIZBHBI-ZHACJKMWSA-N	O=C(c1c(O)c(Cc2c(O)c(C)c(c(c2O)C(=O)C)O)c(c2c1OC(C)(C)C=C2)O)/C=C/c1ccccc1	-8.88924	5.3967	516.539
C1816	CMEAGPOJDJVIAH-UHFFFAOYSA-N	OC(C1CCCC(N1)C(Cc1ccccc1)(Cc1ccccc1)O)(Cc1ccccc1)Cc1ccccc1	-8.88304	6.2589	505.69
C1817	OWUWCULIKLLRIP-UHFFFAOYSA-N	CCOc1nc(ncc1C(=O)OCC)N1CCN(CC1)CCC(c1ccccc1)(c1ccccc1)c1ccccc1.Cl	-8.88227	6.4036	587.151
C1818	JCZYXTVBWHAWLL-UHFFFAOYSA-N	Fc1ccc(cc1)C(c1ccc(cc1)F)CCCN1CCC(CC1)n1c(=O)[nH]c2c1ccc(c2)Cl	-8.87831	6.4483	495.991
C1819	RJURFGZVJUQBHK-IIXSONLDSA-N	O=C1N[C@H](C(C)C)C(=O)N2CCC[C@H]2C(=O)N(C)CC(=O)N([C@H](C(=O)O[C@@H]([C@@H]1NC(=O)c1c2nc3c(ccc(c3oc2c(c(=O)c1N)C)C)C(=O)N[C@H]1[C@@H](C)OC(=O)[C@H](C(C)C)N(C)C(=O)CN(C(=O)[C@H]2N(C(=O)[C@H](NC1=O)C(C)C)CCC2)C)C)C(C)C)C	-8.87452	2.3736	1255.42
C1820	BQUFQLHGCASYAP-BTKVJIOYSA-N	CCCCCCCCOc1ccc(c2c1cccc2)C(=N)[NH+](C(C)C)C(C)C.[Cl-]	-8.80802	2.7099	419.043
C9	CSHWQDPOILHKBI-UHFFFAOYSA-N	c1cc2cccc3c2c(c1)c1cccc2c1c3ccc2	-8.8	5.7372	252.309
C1821	UWWYQKBJJBZVHJ-UHFFFAOYSA-N	C(=C\C=[N+]1CCCC1)/C=C/N1CCCC1.C(=C\C=[N+]1CCCC1)/C=C/N1CCCC1.OC(=O)c1cc2ccccc2c(c1O)Cc1c(O)c(cc2c1cccc2)C(=O)O.O.O.O.O	-8.77869	7.986	871.069
C1822	BVWDWBBIQPIAHW-UHFFFAOYSA-N	OC(=O)c1cc2ccccc2c(c1O)Cc1c(O)c(cc2c1cccc2)C(=O)O.C/C(=C\C=C\N1CCCC1)/C=[N+]1CCCC1.C/C(=C\C=C\N1CCCC1)/C=[N+]1CCCC1.O.O	-8.7747	8.8948	863.092
C1823	FCKJYANJHNLEEP-SRLFHJKTSA-N	O[C@H]1CCC(=C)/C(=C\C=C\2/CCC[C@]3([C@H]2CC[C@@H]3[C@@H](CCC(C(O)(C)C)O)C)C)/C1	-8.73103	5.7047	416.636
C1824	GMRQFYUYWCNGIN-NKMMMXOESA-N	O[C@H]1C[C@H](O)C(=C)/C(=C\C=C\2/CCC[C@]3([C@H]2CC[C@@H]3[C@@H](CCCC(O)(C)C)C)C)/C1	-8.7249	5.7047	416.636
C10	CTVRBEKNQHJPLX-UHFFFAOYSA-N	Clc1cc(Cl)c(c(c1)Cl)c1cc(Cl)cc(c1Cl)Cl	-8.71	7.274	360.878
C11	ICOAEPDGFWLUTI-UHFFFAOYSA-N	Clc1cc(Cl)cc(c1c1c(Cl)cc(cc1Cl)Cl)Cl	-8.71	7.274	360.878
C1825	XBZKJGBIPSQKAU-UHFFFAOYSA-N	Brc1ccc2c(c1)C(=O)c1c3c2ccc(c3ccc1)Br	-8.69569	5.5762	388.053
C1826	GTWNJZNRBRCACB-UHFFFAOYSA-N	OC(=O)c1cc2ccccc2c(c1O)Cc1c(O)c(cc2c1cccc2)C(=O)O.CCN(CCCC(Nc1cc(OC)cc2c1NCCC2)C)CC	-8.68858	8.5781	707.854
C1827	IPPMKVWUPMOGFL-UHFFFAOYSA-N	OC(=O)c1cc2ccccc2c(c1O)Cc1c(O)c(cc2c1cccc2)C(=O)O.CCN(CCCC(Nc1cc(OC)cc2c1nccc2)C)CC	-8.6861	8.6302	703.823
C1828	BBMULGJBVDDDNI-OWKLGTHSSA-N	CC[C@@H](C(=O)[C@H]([C@H]([C@@H](CCc1ccc(c(c1C(=O)O)O)C)C)O)C)[C@H]1O[C@](C[C@@H]1C)(CC)[C@H]1CC[C@]([C@@H](O1)C)(O)CC	-8.67942	5.8422	590.788
C12	LHRCREOYAASXPZ-UHFFFAOYSA-N	c1ccc2c(c1)c1cc3ccc4c(c3cc1cc2)cccc4	-8.66	6.2994	278.347
C1829	LEQYZWFWTZQBAZ-UHFFFAOYSA-N	Cc1cc(C)cc(c1CNCC1CCC(CC1)CNCc1c(C)cc(cc1C)C)C.Cl.Cl	-8.65967	8.6086	479.568
C13	LKHLFUVHHXCNJH-UHFFFAOYSA-N	Clc1cc(Cl)c(cc1c1c(Cl)ccc(c1Cl)Cl)Cl	-8.65	7.274	360.878
C14	FZFUUSROAHKTTF-UHFFFAOYSA-N	Clc1ccc(c(c1c1c(Cl)ccc(c1Cl)Cl)Cl)Cl	-8.65	7.274	360.878
C1830	BAYNABZLZVULMV-UHFFFAOYSA-N	Clc1ccccc1CNCCCCCCCCCCCNCc1ccccc1Cl.Cl.Cl	-8.63801	9.7695	508.395
C1831	FCFNRCROJUBPLU-UYBNATROSA-N	C[C@@H]1OC(=O)C(NC(=O)[C@H](OC(=O)[C@@H](NC(=O)[C@H](C)OC(=O)[C@H](NC(=O)[C@H](OC(=O)[C@@H](NC(=O)[C@@H](OC(=O)[C@H](NC(=O)[C@H](OC(=O)[C@@H](NC1=O)C(C)C)C(C)C)C(C)C)C)C(C)C)C(C)C)C(C)C)C(C)C)C(C)C)C(C)C	-8.6249	4.3161	1111.32
C15	IFLREYGFSNHWGE-UHFFFAOYSA-N	c1ccc2c(c1)cc1c(c2)cc2c(c1)cccc2	-8.6	5.1462	228.288
C16	BQHCQAQLTCQFJZ-UHFFFAOYSA-N	Clc1cc(Cl)c(c(c1)c1cc(Cl)c(cc1Cl)Cl)Cl	-8.6	7.274	360.878
C17	RVWLHPJFOKUPNM-UHFFFAOYSA-N	Clc1cccc(c1Cl)c1c(Cl)c(Cl)cc(c1Cl)Cl	-8.6	7.274	360.878
C18	YREQHYQNNWYQCJ-UHFFFAOYSA-N	CCOc1ccc(cc1)C(COCc1cccc(c1)Oc1ccccc1)(C)C	-8.6	6.372	376.488
C1832	NEQZNVCTZFSAIO-UHFFFAOYSA-N	OC(c1ccccc1)(c1cccc(n1)C(c1ccccc1)(Cc1ccccc1)O)Cc1ccccc1	-8.58721	6.0388	471.589
C1833	MOFVSTNWEDAEEK-UHFFFAOYSA-M	[O-]S(=O)(=O)CCCCN1c2ccc3c(c2C(/C/1=C\C=C\C=C\C=C\C1=[N+](CCCCS(=O)(=O)[O-])c2c(C1(C)C)c1ccccc1cc2)(C)C)cccc3.[Na+]	-8.58029	10.5557	774.963
C19	MVWHGTYKUMDIHL-UHFFFAOYSA-N	Clc1cc(Cl)c(cc1c1cc(Cl)c(cc1Cl)Cl)Cl	-8.56	7.274	360.878
C1834	IUUDHOBDQKMUFS-UHFFFAOYSA-N	BrCCN(c1ccc(cc1)OC(=O)c1ccc(cc1)c1ccccc1)CCBr	-8.55255	6.169	503.226
C1835	PXUVKPNONSFCNO-UHFFFAOYSA-N	N#CC(C(C)C)(Cc1cccc2c1cccc2)CC[NH+](CC=C(C)C)CC=C(C)C.[Cl-]	-8.53196	2.75968	439.076
C1836	HHQKNFDAEDTRJK-LIOWZGMGSA-N	CCC(=O)[C@H]([C@H]([C@@H](C[C@H]([C@H]1OC(=O)C[C@@]2(O)CC=C([C@H](O2)/C(=C/CCC[C@H](/C=C/[C@@H](C[C@H]1C)C)O[C@@H]1O[C@H](C)[C@H]([C@@H](C1)OC(=O)N)O)/C)C)C)C)O)C	-8.52675	6.7444	749.971
C1837	MJNIWUJSIGSWKK-UHFFFAOYSA-N	CCCC(=O)OCC(C(C(Cn1c2cc(C)c(cc2nc2c1nc(=O)[nH]c2=O)C)OC(=O)CCC)OC(=O)CCC)OC(=O)CCC	-8.51204	3.7288	656.723
C1838	DTUFJJOVXZRLNG-UHFFFAOYSA-L	NC1CCCCCCC1.NC1CCCCCCC1.[Cl-].[Cl-].[Pt+2]	-8.49366	-0.4779	520.439
C20	HAXBIWFMXWRORI-UHFFFAOYSA-N	c1ccc2c(c1)cc1c(c2)c2c3c1cccc3ccc2	-8.49	5.6404	252.309
C1839	JVKYZPBMZPJNAJ-OQFNDJACSA-N	O[C@H]1CC[C@]2(C(=CC[C@@H]3[C@@H]2CC[C@]2([C@H]3C[C@H]3[C@@H]2[C@H](C)[C@@H]2N3C[C@H](CC2)C)C)C1)C	-8.48156	5.5929	397.636
C1840	HKYGTNQCXCKJAW-UHFFFAOYSA-L	CC[N+]1(CCCCCCCCCC[N+]2(CC)CCCCC2)CCCCC1.[Br-].[Br-]	-8.47097	0.074	526.475
C1841	ROPXFXOUUANXRR-YPKPFQOOSA-N	CCCCC(COC(=O)/C=C\C(=O)OCC(CCCC)CC)CC	-8.46394	5.0618	340.497
C1842	AQJLRRRVSDFMAQ-UHFFFAOYSA-M	COc1cc(C[N+]2(CCCCC2)CCOCCC2CCC3CC2C3(C)C)c(cc1OC)Br.[Br-]	-8.45658	3.4088	589.443
C1843	SREQLAJQLXPNMC-DXYSAURFSA-N	COC(=O)/C=C(/C=C/C=C(/C=C/C1=C(C)CCCC1(C)C)\C)\C	-8.4445	5.691	314.462
C1844	BXDAOUXDMHXPDI-UHFFFAOYSA-N	CN1CCN(CC1)CCCN1c2ccccc2Sc2c1cc(cc2)C(F)(F)F.Cl.Cl	-8.44357	6.4904	480.417
C1845	HTFJZNJYLBRWHS-UHFFFAOYSA-N	Clc1cccc(c1CNCC1CCC(CC1)CNCc1c(Cl)cccc1Cl)Cl.Cl.Cl	-8.43684	9.3718	533.189
C1846	WAGUALLVPHOILS-UHFFFAOYSA-N	Clc1ccc(cc1Cl)CNCC1CCC(CC1)CNCc1ccc(c(c1)Cl)Cl.Cl.Cl	-8.43684	9.3718	533.189
C1847	ZAWVEQPFRDHWIY-UHFFFAOYSA-N	Clc1ccc(c(c1)Cl)CNCC1CCC(CC1)CNCc1ccc(cc1Cl)Cl.Cl.Cl	-8.43684	9.3718	533.189
C21	VQQKIXKPMJTUMP-UHFFFAOYSA-N	Clc1cccc(c1Cl)c1cc(Cl)c(c(c1Cl)Cl)Cl	-8.42	7.274	360.878
C1848	IVTJRTIQLPWTJP-BJFQDICYSA-N	CCCCCOc1ccc(c2c1cccc2)C(=N)[NH+](CCCC)CCCC.[Cl-]	-8.41436	2.323	405.016
C1849	MZXYOYJKGHWUEO-BJFQDICYSA-N	CCCCCCCOc1ccc(c2c1cccc2)C(=N)[NH+](CCC)CCC.[Cl-]	-8.41436	2.323	405.016
C1850	PSICOFASYZDHQP-UHFFFAOYSA-N	C=CCN(CCCN1c2ccccc2Sc2c1cc(cc2)C(F)(F)F)CC=C	-8.41101	6.4372	404.492
C22	LXMQMMSGERCRSU-UHFFFAOYSA-N	FC(c1cccc(c1)C(n1cncn1)(c1ccccc1)c1ccccc1)(F)F	-8.4	5.1371	379.378
C23	OWZREIFADZCYQD-HBFSDRIKSA-N	N#C[C@@H](c1cccc(c1)Oc1ccccc1)OC(=O)[C@@H]1[C@H](C1(C)C)C=C(Br)Br	-8.4	6.49018	505.199
C24	DCAYPVUWAIABOU-UHFFFAOYSA-N	CCCCCCCCCCCCCCCC	-8.4	6.4876	226.441
C25	GLDOVTGHNKAZLK-UHFFFAOYSA-N	CCCCCCCCCCCCCCCCCCO	-8.4	6.2402	270.494
C1851	MDLAAYDRRZXJIF-UHFFFAOYSA-N	Fc1ccc(cc1)C(c1ccc(cc1)F)CCCN1CCC(CC1)(O)c1ccc(c(c1)C(F)(F)F)Cl	-8.38526	7.4706	523.965
C1852	LAYLQVBQIBQVLL-UHFFFAOYSA-N	CCOC(=O)CCCCCCCCC(c1ccc(cc1)I)C	-8.37641	6.0786	416.337
C1853	BTVYFIMKUHNOBZ-ODRIEIDWSA-N	CO[C@H]1/C=C/O[C@@]2(C)Oc3c(C2=O)c2C(=O)C=C(C(=O)c2c(c3C)O)NC(=O)/C(=C\C=C\[C@@H]([C@@H]([C@H]([C@H]([C@H]([C@@H]([C@@H]1C)OC(=O)C)C)O)C)O)C)/C	-8.37411	3.9591	695.753
C1854	CNEOZRIZTKXNDU-UHFFFAOYSA-N	[O-]C(=O)C(=O)[O-].Clc1cccc(c1)C1(CC[NH+](CC1)C(CCC(=O)c1ccccc1)F)C(=O)[NH+]1CCCC1	-8.37252	2.0451	547.015
C1855	GAOZTHIDHYLHMS-KEOBGNEYSA-N	CO[C@H]([C@@H]([C@H]1O[C@@]2(CC[C@@](O2)(C)[C@H]2CC[C@@](O2)(CC)[C@@H]2O[C@H](C[C@@H]2C)[C@H]2O[C@@](O)(CO)[C@@H](C[C@@H]2C)C)C[C@@H]([C@H]1C)O)C)[C@@H](C(=O)O)C	-8.34952	4.2729	670.871
C1856	JYYFMIOPGOFNPK-AGRJPVHOSA-N	CC/C=C\C/C=C\C/C=C\CCCCCCCC(=O)OCC	-8.33413	6.139	306.483
C26	HMSWAIKSFDFLKN-UHFFFAOYSA-N	CCCCCCCCCCCCCCCCCCCCCCCCCC	-8.33	10.3886	366.707
C1857	JFJZZMVDLULRGK-URLMMPGGSA-O	COc1cc2CCN([C@@H]3c2cc1Oc1cc(ccc1O)C[C@@H]1c2c(CC[N+]1(C)C)cc(c(c2Oc1ccc(C3)cc1)O)OC)C	-8.32726	6.5977	609.731
C27	RPUMZMSNLZHIGZ-UHFFFAOYSA-N	Clc1cc(Cl)c(cc1c1ccc(c(c1Cl)Cl)Cl)Cl	-8.32	7.274	360.878
C1858	PZHBZYPUUCYOIA-UHFFFAOYSA-N	CN(c1ccc2c(c1)cccc2)C(=S)Oc1ccc2c(c1)cccc2	-8.31314	5.7931	343.441
C1859	IECPWNUMDGFDKC-MZJAQBGESA-N	CC(=O)O[C@H]1C[C@]2([C@H](/C/1=C(/C(=O)O)\CCC=C(C)C)C[C@H]([C@@H]1[C@]2(C)CC[C@@H]2[C@]1(C)CC[C@H]([C@H]2C)O)O)C	-8.30298	5.6661	516.709
C28	TZMHVHLTPWKZCI-UHFFFAOYSA-N	Clc1c(Cl)cc(c(c1Cl)c1ccc(c(c1Cl)Cl)Cl)Cl	-8.3	7.9274	395.323
C1860	ZFFZCBQVQKRBHW-QREUMGABSA-N	CCCCCCCOc1ccc(c2c1cccc2)C(=N)[NH+](C(C)C)C(C)C.[Cl-]	-8.28733	2.3198	405.016
C1861	PRVPQDZPPCTAMN-UHFFFAOYSA-N	Clc1ccc(nc1)OCCCCCNCCSSCCNCCCCCOc1ccc(cn1)Cl.Cl.Cl	-8.28221	8.5282	620.526
C29	FTOVXSOBNPWTSH-UHFFFAOYSA-N	c1ccc2c(c1)c1cc3ccccc3c3c1c2ccc3	-8.23	5.6404	252.309
C1862	HQVZOORKDNCGCK-UHFFFAOYSA-N	Clc1ccc(c(c1)Cl)Cc1cc(ccc1O)C(CC(C)(C)C)(C)C	-8.22444	7.0036	365.337
C1863	KBNIFDASRCWYGC-GXNXWABVSA-J	Cc1cc(ccc1N/N=C/1\C=Cc2c(C1=O)c(N)c(cc2S(=O)(=O)[O-])S(=O)(=O)[O-])c1ccc(c(c1)C)N/N=C/1\C=Cc2c(C1=O)c(N)c(cc2S(=O)(=O)[O-])S(=O)(=O)[O-].[Na+].[Na+].[Na+].[Na+]	-8.21251	7.738	960.805
C1864	BNXDKTBMUIPKNM-UHFFFAOYSA-L	CC[N+](C1c2ccccc2c2c1cccc2)(CCCCCCCCCC[N+](C1c2ccccc2c2c1cccc2)(CC)CC)CC.[Br-].[Br-]	-8.19809	5.3684	774.753
C1865	FIERVDLXKNFTPK-UHFFFAOYSA-N	CC(Nc1ccnc2c1ccc(c2)Cl)CN1CCN(CC1)CC(Nc1ccnc2c1ccc(c2)Cl)C	-8.19388	6.0302	523.5
C30	FMMWHPNWAFZXNH-UHFFFAOYSA-N	c1ccc2c(c1)c1ccc3c4c1c(c2)ccc4ccc3	-8.19	5.7372	252.309
C1866	BRZHTUISXPQTLF-QYEGGRDRSA-N	CC(CCC[C@H]([C@H]1CC[C@@H]2[C@]1(C)CC[C@H]1[C@H]2C[C@H]([C@@]2([C@]1(C)CC[C@@H](C2)OC(=O)CCC(=O)O)O)OC(=O)C)C)C	-8.18097	6.5408	562.778
C31	ZXQYGBMAQZUVMI-XYRWEVSHSA-N	N#C[C@@H](c1cccc(c1)Oc1ccccc1)OC(=O)[C@@H]1[C@H](C1(C)C)/C=C(/C(F)(F)F)\Cl	-8.18	6.54398	449.85
C1867	MRLUSTSQCUMQPV-UHFFFAOYSA-N	N(CC1CCC(CC1)CNCCC1CCCCC1)CCC1CCCCC1.Cl.Cl	-8.17815	8.2986	435.557
C1868	MKUZQGZKPPDJFJ-UHFFFAOYSA-N	C1CCCCCC(C1)NCC1CCC(CC1)CNC1CCCCCCC1.Cl.Cl	-8.17815	8.5836	435.557
C32	CBFCDTFDPHXCNY-UHFFFAOYSA-N	CCCCCCCCCCCCCCCCCCCC	-8.17	8.048	282.547
C1869	QFLRLGOOCOLLPE-UHFFFAOYSA-L	C[N+](C1c2ccccc2c2c1cccc2)(CCCCCCCCCC[N+](C1c2ccccc2c2c1cccc2)(C)C)C.[Br-].[Br-]	-8.16544	3.808	718.646
C1870	UDKVBVICMUEIKS-UHFFFAOYSA-N	CCN(CCCC(Nc1c2cc(OC)ccc2nc2c1ccc(c2)Cl)C)CC.Cl.Cl	-8.15755	7.6494	472.879
C1871	BLABUAQFKZONEO-UHFFFAOYSA-N	CC(CC(C)(C)C)(NCC1CCC(CC1)CNC(CC(C)(C)C)(C)C)C.Cl.Cl	-8.14474	8.7874	439.589
C1872	HWYDUXWJTPHYRD-UHFFFAOYSA-N	Clc1ccc(cc1)c1nc2c(o1)ccc(c2)C(c1n[nH]nn1)C	-8.14368	3.8131	325.752
C1873	AHPSBPRPKMMFHX-UHFFFAOYSA-N	C1CCC(CC1)CCNCC1CCC(=CC1)CNCCC1CCCCC1.CC(=O)O.CC(=O)O	-8.13536	6.7965	480.723
C1874	UONFEYAYBJCNHL-CAOOACKPSA-N	Clc1ccc2c(c1)/C(=C/CCN1CCCCC1)/c1c(S2)cccc1	-8.13306	6.0502	355.924
C1875	JGWRCGHPVAOURY-UHFFFAOYSA-N	CCCCCCCCC=C([NH2+]Cc1ccccc1Cl)[NH2+]Cc1ccccc1Cl.[Cl-].[Cl-]	-8.11824	-0.5796	492.352
C1876	GBRBCGCLXXISRC-MPQAZLLSSA-N	Clc1ccccc1/C=N/CC1CCC(CC1)C/N=C/c1ccccc1Cl.Cl.Cl	-8.10791	7.9418	460.267
C1877	CNCOQPXJERKGEX-UHFFFAOYSA-N	CC[NH+](CCOC(=O)C(c1ccc2c(c1)cccc2)c1ccc2c(c1)cccc2)CC.[Cl-]	-8.10105	1.5968	447.996
C1878	JBCLGHRMQCEPFM-UHFFFAOYSA-N	CCOC(=O)c1c[nH]c2c(c1=O)cc(c(c2)OCC1CC1)OCC1CC1	-8.09437	3.2824	357.4
C1879	KFKRXESVMDBTNQ-AMPAVEGJSA-N	OC(=O)CCC1=C(C)/C/2=C/c3[nH]c(c(c3C)C(O)C)/C=c/3\[nH]/c(=C\C4=N/C(=C\C1=N2)/C(=C4C)CCC(=O)O)/c(C(O)C)c3C	-8.0826	3.0569	598.689
C1880	NAMVGYMNDWZPDQ-UHFFFAOYSA-N	O=C1N(c2ccccc2)N(C(=O)C1C1(C2C(=O)N(N(C2=O)c2ccccc2)c2ccccc2)C(=O)N(N(C1=O)c1ccccc1)c1ccccc1)c1ccccc1	-8.06309	6.5802	752.772
C33	WDECIBYCCFPHNR-UHFFFAOYSA-N	c1ccc2c(c1)c1ccc3c(c1cc2)cccc3	-8.06	5.1462	228.288
C1881	FBTUMDXHSRTGRV-WKBHQTPHSA-N	COc1cccc2c1C(=O)c1c(O)c3[C@@H](O[C@H]4C[C@H](N)[C@@H]([C@@H](O4)C)O)C[C@](Cc3c(c1C2=O)O)(O)/C(=N\NC(=O)c1ccccc1)/C	-8.04293	3.337	645.656
C1882	PRMOCPYCVSHNMG-UHFFFAOYSA-N	BrCCN(c1ccc(cc1)OC(=O)c1ccccc1C(C)C)CCBr	-8.04095	5.6254	469.21
C34	HAPOJKSPCGLOOD-UHFFFAOYSA-N	c1ccc2c(c1)c1cc3ccccc3cc1C2	-8.04	4.411	216.277
C1883	LPGWZGMPDKDHEP-HLTPFJCJSA-N	CC[C@@]12CN3CCc4c([C@@](C[C@@H]([C@H]2O1)C3)(C(=O)OC)c1cc2c(cc1OC)N([C@@H]1[C@@]32CCN2[C@H]3[C@@](CC)(C=CC2)[C@H]([C@]1(O)C(=O)OC)OC(=O)C)C)[nH]c1c4cccc1	-8.02941	3.9481	808.958
C1884	DFAXIWKIBAGXSH-UHFFFAOYSA-N	COc1ccc(cc1)CCCC[NH2+]CCSSCC[NH2+]CCCCc1ccc(cc1)OC.[Cl-].[Cl-]	-8.02159	-2.4344	549.66
C35	KAATUXNTWXVJKI-HBFSDRIKSA-N	N#C[C@@H](c1cccc(c1)Oc1ccccc1)OC(=O)[C@@H]1[C@H](C1(C)C)C=C(Cl)Cl	-8.02	6.17798	416.297
C1885	CZCHIEJNWPNBDE-UHFFFAOYSA-N	CCc1oc2c(c1C(=O)c1cc(I)c(c(c1)I)O)cccc2	-8.01962	5.141	518.084
C1886	OXLHOZMVPXHJLA-UHFFFAOYSA-N	N#CC(c1cccc2c1cccc2)(C(C)C)CC[NH+](CC=C(C)C)CC=C(C)C.[Cl-]	-8.0125	2.46858	425.049
C36	BTAGRXWGMYTPBY-UHFFFAOYSA-N	Clc1c(ccc(c1Cl)Cl)c1ccc(c(c1Cl)Cl)Cl	-8.01	7.274	360.878
C37	KHNYNFUTFKJLDD-UHFFFAOYSA-N	c1ccc2c(c1)ccc1c2c2cccc3c2c1ccc3	-8	5.6404	252.309
C38	INISTDXBRIBGOC-BJKOFHAPSA-N	N#C[C@@H](c1cccc(c1)Oc1ccccc1)OC(=O)[C@@H](C(C)C)Nc1ccc(cc1Cl)C(F)(F)F	-8	7.46868	502.913
C1887	GBABOYUKABKIAF-IELIFDKJSA-N	CCC1=C[C@@H]2CN(C1)Cc1c3ccccc3[nH]c1[C@@](C2)(C(=O)OC)c1cc2c(cc1OC)N([C@@H]1[C@@]32CCN2[C@H]3[C@@](CC)(C=CC2)[C@H]([C@]1(O)C(=O)OC)OC(=O)C)C	-7.96878	4.6944	778.932
C39	BGHCVCJVXZWKCC-UHFFFAOYSA-N	CCCCCCCCCCCCCC	-7.96	5.7074	198.388
C1888	ZTYGXAJTOOFVGB-UHFFFAOYSA-N	CC[NH+](CCCCCCCCCCCC1(c2ccccc2)C(=O)Oc2c1cccc2)CC.[Cl-]	-7.9465	2.7214	472.102
C1889	ZTACEXAAXMFRGD-UHFFFAOYSA-N	Cc1ccccc1CN1CCN(CC1)CCOC(c1ccccc1Cl)c1ccccc1.Cl.Cl	-7.94538	7.052	507.923
C40	PPQNQXQZIWHJRB-UHFFFAOYSA-N	Cc1ccc2c3c1CCc3c1c(c2)c2ccccc2cc1	-7.92	5.5532	268.352
C41	GGMPTLAAIUQMIE-UHFFFAOYSA-N	Clc1c(c2ccccc2)c(Cl)c(c(c1Cl)Cl)Cl	-7.92	6.6206	326.433
C42	KQBFUDNJKCZEDQ-UHFFFAOYSA-N	Clc1cc(Cl)c(cc1c1c(Cl)cc(c(c1Cl)Cl)Cl)Cl	-7.92	7.9274	395.323
C43	HVVINGXJHBOTJQ-UHFFFAOYSA-N	Cc1ccc2c(c1)ccc1c2cc2cccc3c2c1CC3	-7.92	5.5532	268.352
C44	DJEUXBQAKBLKPO-UHFFFAOYSA-N	Clc1ccc(c(c1)Cl)c1c(Cl)c(Cl)c(c(c1Cl)Cl)Cl	-7.92	7.9274	395.323
C45	OPKYDBFRKPQCBS-UHFFFAOYSA-N	Clc1ccc(c(c1)c1ccc(c(c1Cl)Cl)Cl)Cl	-7.91	6.6206	326.433
C1890	WLCFKPHMRNPAFZ-UHFFFAOYSA-M	CCCCCCCCCCCC[N+](CCCCCCCCCCCC)(C)C.[Cl-]	-7.9037	5.9086	418.183
C1891	VRNDXFKUQLCBRG-UHFFFAOYSA-N	CCCCCCCCCCCCCC(=O)OCCCN1CCCCC1C	-7.90358	6.4331	367.609
C1892	UJFIOYBFWBTUIG-UHFFFAOYSA-N	FC(c1ccccc1C[NH2+]CC12CCC(CC1)(CC2)C[NH2+]Cc1ccccc1C(F)(F)F)(F)F.[Cl-].[Cl-]	-7.90173	-1.1002	557.442
C1893	WPRUOIPXURAXBE-UHFFFAOYSA-N	CN(CCC=C1c2cc(Br)ccc2Sc2c1cc(Br)cc2)C.Cl	-7.90133	6.8616	475.668
C1894	AFCKBLSDCKJRLH-UHFFFAOYSA-N	Brc1ccccc1CNCC1CCC(CC1)CNCc1ccccc1Br.Cl.Cl	-7.89965	8.2832	553.201
C1895	OYTINQKRJLYRPF-UHFFFAOYSA-N	Brc1ccc(cc1)CNCC1CCC(CC1)CNCc1ccc(cc1)Br.Cl.Cl	-7.89965	8.2832	553.201
C1896	MMYHZEDBTMXYAF-UHFFFAOYSA-N	Brc1cc(Br)c(c(c1)c1cc(Br)cc(c1O)Br)OP(=O)(O)O	-7.8957	5.5807	581.771
C1897	GGGATFRVOBEKQO-UHFFFAOYSA-N	Brc1cc(O)c(c(c1)Br)c1c(Br)cc(cc1OP(=O)(O)O)Br	-7.89552	5.5807	581.771
C1898	DTCVSBBTVQOZPW-DCXSSQDFSA-N	CCCCOc1ccc(c2c1cccc2)C(=N)[NH+](CCCC)CCCC.[Cl-]	-7.89407	1.9329	390.99
C46	LAHWLEDBADHJGA-UHFFFAOYSA-N	Clc1ccc(c(c1)c1cc(Cl)c(cc1Cl)Cl)Cl	-7.89	6.6206	326.433
C1899	VRRFWYJFMGDZAJ-UHFFFAOYSA-N	C[NH+](CCOC(C1c2ccccc2c2c1cccc2)C1c2ccccc2c2c1cccc2)C.[Cl-]	-7.88495	2.1451	468.029
C1900	BJGSKLLZKPRQPU-UHFFFAOYSA-N	CCN(CCN1c2ccccc2Sc2c1cc(cc2)C(C)(C)C)CC.Cl	-7.87452	6.7956	391.013
C1901	KDQYKOUUVSPPPI-UHFFFAOYSA-N	CCC(c1ccc2c(c1)N(CCCN(C)C)c1c(S2)cccc1)(C)C.Cl	-7.87452	6.7956	391.013
C47	GBROPGWFBFCKAG-UHFFFAOYSA-N	c1ccc2c(c1)c1ccc3c(c1cc2)ccc1c3cccc1	-7.87	6.2994	278.347
C1902	LALCYSXRFOWHLO-UHFFFAOYSA-N	FC(c1ccccc1CNCC1CCC(CC1)CNCc1ccccc1C(F)(F)F)(F)F.Cl.Cl	-7.8681	8.7958	531.405
C1903	VOCBWIIFXDYGNZ-IXKNJLPQSA-N	CCCCCCC(=O)O[C@H]1CC[C@@H]2[C@]1(C)CC[C@H]1[C@H]2CCC2=CC(=O)CC[C@]12C	-7.86791	6.4005	400.594
C1904	YMSBKLBNDJAACW-UHFFFAOYSA-N	FC(c1ccc2c(c1)N(CCCNCCN1CCOCC1)c1c(S2)cccc1)(F)F.Cl	-7.8662	5.8158	473.982
C48	KVFJBIQWENJTDM-UHFFFAOYSA-N	c1ccc2c(c1)ccc1c2cc2cccc3c2c1CC3	-7.85	5.2448	254.325
C1905	FNCVZYRPXOZNSM-UHFFFAOYSA-N	O=C(c1ccccc1)Nc1ccc(c2c1C(=O)c1ccccc1C2=O)Cl	-7.84328	4.4407	361.778
C1906	MBHNWCYEGXQEIT-UHFFFAOYSA-N	OCCN1CCN(CC1)CCCN1c2ccccc2Sc2c1cc(cc2)C(F)(F)F.Cl.Cl	-7.83	5.8529	510.443
C1907	ICKMASVVMCGZLR-UHFFFAOYSA-N	CC(=O)Oc1c(I)cc(cc1C(=O)Nc1ccc(cc1)Cl)I	-7.82453	4.7998	541.507
C1908	XRCJOMAARACHTL-UHFFFAOYSA-N	CCCCCCCC(C(=O)OCC)CCCCCCC	-7.8216	5.8867	284.477
C49	LCXMEXLGMKFLQO-UHFFFAOYSA-N	Clc1ccc(cc1Cl)c1cc(Cl)c(c(c1Cl)Cl)Cl	-7.82	7.274	360.878
C1909	KEUDYNSIGHFSQH-UHFFFAOYSA-N	BrCCN(c1ccc(cc1)OC(=O)c1cccc(c1)C(F)(F)F)CCBr	-7.80823	5.5208	495.128
C1910	JJWKNGOUNQRAIP-UHFFFAOYSA-N	BrCCN(c1ccc(cc1)OC(=O)c1ccc(cc1)C(F)(F)F)CCBr	-7.80823	5.5208	495.128
C50	TXVHTIQJNYSSKO-UHFFFAOYSA-N	c1ccc2c(c1)c1cccc3c1c1c2cccc1cc3	-7.8	5.7372	252.309
C51	RKLLTEAEZIJBAU-UHFFFAOYSA-N	Clc1ccc(c(c1)Cl)c1ccc(c(c1)Cl)Cl	-7.8	5.9672	291.988
C52	LACXVZHAJMVESG-UHFFFAOYSA-N	Clc1ccc(c(c1)Cl)c1ccc(c(c1Cl)Cl)Cl	-7.8	6.6206	326.433
C1911	TYUMAYSMJLPFAN-UHFFFAOYSA-N	COc1cc(O)c2c(c1)oc(cc2=O)c1ccc(c(c1)c1c(O)cc(c2c1oc(cc2=O)c1ccc(cc1)O)O)O	-7.78808	5.437	552.484
C1912	YWEZXUNAYVCODW-RBUKOAKNSA-N	CCCCCc1cc(O)cc(c1[C@@H]1C=C(C)CC[C@H]1C(=C)C)O	-7.75643	5.8465	314.462
C1913	GGEQGDSOSYWSPU-UHFFFAOYSA-N	FC(c1ccc2c(c1)N(CCCN1CCN(CC1)CCC1OCCCO1)c1c(S2)cccc1)(F)F.OC(=O)CCC(=O)O.OC(=O)CCC(=O)O	-7.75088	5.2813	743.787
C1914	WAGUNVVOQBKLDL-UHFFFAOYSA-J	O=S(=O)(c1ccc(cc1)NC(S(=O)(=O)[O-])CC(S(=O)(=O)[O-])c1ccccc1)c1ccc(cc1)NC(S(=O)(=O)[O-])CC(S(=O)(=O)[O-])c1ccccc1.[Na+].[Na+].[Na+].[Na+]	-7.73091	7.989	892.832
C1915	QAZKXHSIKKNOHH-UHFFFAOYSA-N	Clc1ccc2c(c1)N(CCCN1CCC(CC1)(C(=O)N)N1CCCCC1)c1ccccc1CC2	-7.72943	5.4137	481.073
C1916	OSIAKYRUAHXXOZ-UHFFFAOYSA-N	OC(c1ccccc1)(C1CCCC(N1)C(c1ccccc1)(Cc1ccccc1)O)Cc1ccccc1	-7.72923	6.0869	477.637
C1917	ZCTJIMXXSXQXRI-KYJUHHDHSA-N	COc1cc2c(cc1Oc1cc(OC)c(cc1C[C@@H]1N(C)CCc3c1cc(OC)c(c3)OC)OC)C[C@H]1c3c2c(OC)c(OC)cc3CCN1C	-7.72686	6.9387	696.828
C1918	OGBUMNBNEWYMNJ-UHFFFAOYSA-N	CCCCCCCCCCCCCCCCCCOCC(CO)O	-7.72072	5.6177	344.572
C1919	APTGJECXMIKIET-WOSSHHRXSA-N	CCCCCCC(=O)O[C@@]1(C#C)CC[C@@H]2[C@]1(C)CC[C@H]1[C@H]2CCC2=CC(=O)CC[C@H]12	-7.70119	6.0138	410.589
C1920	PYHRZPFZZDCOPH-UHFFFAOYSA-N	OS(=O)(=O)O.CC(Cc1ccccc1)N.CC(Cc1ccccc1)N	-7.69955	4.9812	368.491
C1921	AANKDJLVHZQCFG-KVHNBARJSA-N	O[C@H]1CC[C@]2(C(=CC[C@@H]3[C@@H]2C[C@H](O)[C@]2([C@H]3C[C@H]3[C@@H]2[C@H](C)[C@@H]2N3C[C@H](CC2)C)C)C1)C	-7.69598	4.5637	413.636
C53	UCLKLGIYGBLTSM-UHFFFAOYSA-N	Clc1ccc(c(c1)c1cc(Cl)c(c(c1Cl)Cl)Cl)Cl	-7.68	7.274	360.878
C54	ZQUPQXINXTWCQR-UHFFFAOYSA-N	Clc1ccc(cc1Cl)c1c(Cl)cc(c(c1Cl)Cl)Cl	-7.66	7.274	360.878
C1922	IQLOSBYZJUGSKB-UHFFFAOYSA-N	C#CC(c1ccc(cc1)F)(c1ccc(cc1)F)OC(=O)NC1CCCCCC1	-7.65942	5.6815	383.431
C1923	QAXVLPXRIUCUMC-UHFFFAOYSA-N	CCCCCCCOc1ccccc1NC(=O)OCC[N+]1(CCCCCC)CCCCC1.[Br-]	-7.63951	4.2011	527.578
C1924	MCCACAIVAXEFAL-UHFFFAOYSA-N	Clc1ccc(c(c1)Cl)COC(c1ccc(cc1Cl)Cl)Cn1cncc1.[O-][N+](=O)O	-7.63513	6.6303	479.141
C1925	PGHIRTGWEUBCPY-UHFFFAOYSA-N	N/C(=[NH+]/CCc1ccc(cc1)SC(C)(C)C)/CSSC/C(=[NH+]/CCc1ccc(cc1)SC(C)(C)C)/N.[Cl-].[Cl-]	-7.63308	-1.0814	635.842
C1926	TZYLXYZBEHLNSG-UHFFFAOYSA-N	BrCCN(c1ccc(cc1)OC(=O)c1c(C)cccc1C)CCBr	-7.62881	5.1188	455.184
C1927	KCKFGJBLLWMFIL-UHFFFAOYSA-L	Clc1ccc(c(c1)S(=O)[O-])c1ccc(c(c1)SSSc1cc(ccc1Cl)c1ccc(cc1S(=O)[O-])Cl)Cl.[Na+].[Na+].O.O.O	-7.62443	11.0963	766.512
C1928	ZAMACTJOCIFTPJ-UHFFFAOYSA-N	CCOS(=O)(=O)c1cc(cc2c1ccc(c2)C(C)(C)C)C(C)(C)C	-7.59408	6.2408	348.5
C1929	IIYFAKIEWZDVMP-UHFFFAOYSA-N	CCCCCCCCCCCCC	-7.59359	5.3173	184.361
C1930	RMHWROMEMLMRSO-UHFFFAOYSA-N	BrCCN(c1ccc(cc1)OC(=O)c1ccccc1CC)CCBr	-7.58265	5.0644	455.184
C1931	WJNRCWZSQKPZIJ-UHFFFAOYSA-P	Clc1ccccc1C[NH2+]CCCCCCCCC[NH2+]Cc1ccccc1Cl.[Na+].[Na+]	-7.57923	4.5511	455.415
C1932	BYBLEWFAAKGYCD-UHFFFAOYSA-N	Clc1ccc(c(c1)Cl)COC(c1ccc(cc1Cl)Cl)Cn1cncc1	-7.57234	6.4548	416.129
C1933	PVTZHDYDAGYCAX-UHFFFAOYSA-N	Clc1ccc(cc1)C1CCc2c(N(C1)CCCN(C(C)C)C(C)C)cccc2	-7.56757	6.4503	399.012
C1934	HEQIUWPGQXVWSO-UHFFFAOYSA-N	Clc1ccc2c(c1)C1(CCC(CC1)N(C)C)c1ccccc1CC2.Cl	-7.56701	6.0309	376.362
C1935	RHNRLUFRIWVFOF-UHFFFAOYSA-N	CCC(c1cccc2c1cccc2)(C(=O)N)CCN(CC=C(C)C)CC=C(C)C.Cl	-7.56062	7.0997	429.038
C1936	IKXBIIHSAINQQA-UHFFFAOYSA-N	CCC(c1cccc2c1cccc2)(CC[NH+](CC=C(C)C)CC=C(C)C)C#N.[Cl-]	-7.55697	2.22258	411.022
C1937	ZXWAPCCQSDUJRB-XIDBHWPPSA-N	OS(=O)(=O)O.Clc1ccc2c(c1)/C(=C/CCN1CCCCC1)/c1c(S2)cccc1	-7.55668	6.4782	454.003
C1938	ZXWAPCCQSDUJRB-LIUCOPNQSA-N	OS(=O)(=O)O.Clc1ccc2c(c1)/C(=C\CCN1CCCCC1)/c1c(S2)cccc1	-7.55668	6.4782	454.003
C1939	RSJKGSCJYJTIGS-UHFFFAOYSA-N	CCCCCCCCCCC	-7.55054	4.5371	156.308
C1940	HHVSGZJTRORQKO-RRAKKABASA-M	CCCCCC[N+]12CCC(C(C1)C=C)C[C@@H]2[C@H](c1ccnc2c1cc(OC)cc2)O.[Br-]	-7.54674	2.2311	489.488
C1941	PESHFZNRQCTMDJ-UHFFFAOYSA-N	S=c1[nH]nc(c(n1)c1ccccc1)c1ccccc1	-7.5447	3.8682	265.333
C1942	QITKNQKNNKBEPG-UHFFFAOYSA-N	OC(c1cccc(n1)C(c1ccccc1)(c1ccccc1)O)(c1ccccc1)c1ccccc1	-7.54313	5.65	443.536
C1943	MDFZYGLOIJNNRM-OAJDADRGSA-N	CC(=O)O[C@H]1C[C@]2([C@H](/C/1=C(/C(=O)O)\CCC=C(C)C)CC[C@@H]1[C@]2(C)C(=O)[C@@H](OC(=O)C)[C@@H]2[C@]1(C)C=CC(=O)[C@H]2C)C	-7.53846	5.4001	568.698
C1944	VNFPBHJOKIVQEB-UHFFFAOYSA-N	Clc1ccccc1C(n1cncc1)(c1ccccc1)c1ccccc1	-7.53373	5.3767	344.837
C1945	ZNBNBTIDJSKEAM-NISBWGIBSA-N	CCC(=O)O[C@@H]([C@@H](C(=O)O)C)[C@@H]([C@H]1O[C@@]2(CC[C@@](O2)(C)[C@H]2CC[C@@](O2)(C)[C@@H]2O[C@H](C[C@@H]2C)[C@H]2O[C@@](O)(CO)[C@@H](C[C@@H]2C)C)C[C@@H]([C@H]1C)O)C	-7.52907	4.1896	698.881
C1946	FHAFDHUYIWKBCE-UHFFFAOYSA-N	O=C(C1c2ccccc2c2c1cccc2)OC1CC[NH+](CC1)CCc1ccccc1.[Cl-]	-7.52019	2.2053	433.97
C1947	NASQQMSTSLFMPB-UHFFFAOYSA-L	C[N+]1(CCCCCCCCCC[N+]2(C)CCCCC2)CCCCC1.[I-].[I-]	-7.51496	-0.7062	592.423
C1948	SQNAAVDKHCRGPU-UHFFFAOYSA-L	C[N+]1(CCCCCCCCCCCC[N+]2(C)CCCC2)CCCC1.[I-].[I-]	-7.51496	-0.7062	592.423
C1949	UFFFQSODDRXNMI-UHFFFAOYSA-N	CCCCOc1ccc(cc1)OCC(=O)N(c1cc(OCC)ccc1OCC)CCN(CC)CC.Cl	-7.51447	6.2187	523.104
C1950	ZDZOTLJHXYCWBA-VCVYQWHSSA-N	CC(=O)O[C@@]12CO[C@@H]1C[C@@H]([C@@]1([C@@H]2[C@H](OC(=O)c2ccccc2)[C@]2(O)C[C@H](OC(=O)[C@@H]([C@H](c3ccccc3)NC(=O)OC(C)(C)C)O)C(=C(C2(C)C)[C@H](C1=O)O)C)C)O	-7.50941	3.6505	807.879
C1951	NZFNXWQNBYZDAQ-UHFFFAOYSA-N	CSc1ccc2c(c1)N(CCC1CCCCN1C)c1c(S2)cccc1.Cl	-7.48905	6.6905	407.035
C1952	CIMQMKORBAJNEC-UHFFFAOYSA-N	CC(=O)OCCN1CCN(CC1)CCCN1c2ccccc2Sc2c1cc(cc2)C(F)(F)F.Cl.Cl	-7.48704	6.4237	552.48
C1953	MOPIFNSMNXBREW-UHFFFAOYSA-N	CCCCCCCNc1c2ccccc2nc2c1cccc2	-7.47746	5.8433	292.418
C1954	CKHJPWQVLKHBIH-ZDSKVHJSSA-N	O=CN(/C(=C(\SS/C(=C(\N(Cc1cnc(nc1N)C)C=O)/C)/CCOC(=O)C(C)C)/CCOC(=O)C(C)C)/C)Cc1cnc(nc1N)C	-7.46668	7.122	702.888
C1955	NAPSCFZYZVSQHF-UHFFFAOYSA-N	CCCCCCCCCCCCCCCCCCN(C)C	-7.45531	6.8095	297.562
C1956	ICQVNPHZLORXIG-UHFFFAOYSA-N	Clc1ccc(cc1)C1CCc2c(N(C1=O)CCCN(C(C)C)C(C)C)cccc2	-7.4516	5.9769	412.995
C1957	BWYQRNCUKAFTOU-UHFFFAOYSA-N	Clc1ccc(c(c1)Sc1ccc(cc1)Cl)NCCCN1CCCC1.Clc1ccc(c(c1)Sc1ccc(cc1)Cl)NCCCN1CCCC1.Cl.Cl.O	-7.44984	13.6463	853.662
C1958	IWXAZSAGYJHXPX-LYWFMZLMSA-N	O=CN(/C(=C(\SS/C(=C(\N(Cc1cnc(nc1N)C)C=O)/C)/CCOC(=O)c1ccccc1)/CCOC(=O)c1ccccc1)/C)Cc1cnc(nc1N)C	-7.43095	8.4376	770.92
C55	QGDKRLQRLFUJPP-UHFFFAOYSA-N	Clc1cc(Cl)c(c(c1c1ccccc1Cl)Cl)Cl	-7.43	6.6206	326.433
C56	CXKIGWXPPVZSQK-UHFFFAOYSA-N	Clc1ccc(c(c1)Cl)c1c(Cl)ccc(c1Cl)Cl	-7.43	6.6206	326.433
C57	UHCLFIWDCYOTOL-UHFFFAOYSA-N	Clc1ccc(c(c1)c1c(Cl)c(Cl)cc(c1Cl)Cl)Cl	-7.42	7.274	360.878
C58	IUILSTHMSGDSHQ-UHFFFAOYSA-N	c1ccc2c(c1)c1[nH]c3c(c1cc2)ccc1c3cccc1	-7.42	5.6275	267.324
C1959	QHMBSVQNZZTUGM-ZWKOTPCHSA-N	CCCCCc1cc(O)c(c(c1)O)[C@@H]1C=C(C)CC[C@H]1C(=C)C	-7.41229	5.8465	314.462
C1960	VMPAHPDCSQOZIS-UHFFFAOYSA-N	CCCC(c1nc2c(s1)nc(s2)C(CCC)(C)C)(C)C	-7.40218	5.9082	310.521
C1961	SBDHCUZETSWOAX-UHFFFAOYSA-N	CCCCCc1cc(O)cc2c1C1C=C(C)CCC1C(O2)(C)C	-7.40067	5.7358	314.462
C1962	FJAQNRBDVKIIKK-LFLQOBSNSA-N	CO[C@@H]1[C@@H](OC(=O)c2ccc([nH]2)C)[C@@H](O)[C@@H](OC1(C)C)Oc1ccc2c(c1Cl)oc(=O)c(c2O)NC(=O)c1ccc(c(c1)CC=C(C)C)O	-7.39153	5.4433	697.128
C59	PXAGFNRKXSYIHU-UHFFFAOYSA-N	Clc1cccc(c1c1c(Cl)cccc1Cl)Cl	-7.39	5.9672	291.988
C60	IUTPYMGCWINGEY-UHFFFAOYSA-N	Clc1cc(Cl)c(cc1c1ccc(c(c1)Cl)Cl)Cl	-7.39	6.6206	326.433
C61	CKLLRBPBZLTGDJ-UHFFFAOYSA-N	Clc1ccc(c(c1)Cl)c1cc(Cl)c(c(c1Cl)Cl)Cl	-7.39	7.274	360.878
C1963	KFXRYHOEBZEYSV-UHFFFAOYSA-N	C=CCNc1cnnc(c1)N1CCN(CC1)CCC(c1ccccc1)(c1ccccc1)c1ccccc1.Cl.Cl	-7.3847	7.3011	562.576
C1964	BDCBHVZKPKPCIE-UHFFFAOYSA-N	OC(=O)C(CC(=O)O)(CC(=O)O)O.Clc1ccc2c(c1)C1(OCC(O1)CN1CCCCCC1)c1ccccc1CO2	-7.38141	3.4143	592.034
C1965	XWNZVGDZWLLXSJ-UHFFFAOYSA-N	OCC(CC(c1nc2c(s1)nc(s2)C(CC(CO)(C)C)(C)C)(C)C)(C)C	-7.37525	5.1252	398.626
C1966	XQDSMZHQEGMUCW-CYBPKNTASA-N	CN(CC/C=C/1\c2cc(Cl)ccc2Sc2c1cc(Br)cc2)C.Cl	-7.37224	6.7525	431.217
C1967	RMDLIKZXAIGBEJ-UHFFFAOYSA-N	Clc1ccc2c(c1)C1(CCC(CC1)N(C)C)c1ccccc1C=C2.Cl	-7.36916	6.4161	374.347
C1968	WVECFEIAZAKUNF-UHFFFAOYSA-N	O=C1c2ccccc2c2c3c1cccc3c(cc2)Br	-7.35985	4.8137	309.157
C1969	MOKBCQAPOUEXMW-UHFFFAOYSA-N	CN(CCCN1c2ccccc2Sc2c1cc(cc2)C(C)(C)C)C.Cl	-7.35361	6.4055	376.986
C62	QQODLKZGRKWIFG-ZAAXVRCTSA-N	N#C[C@@H](c1ccc(c(c1)Oc1ccccc1)F)OC(=O)[C@H]1[C@@H](C1(C)C)C=C(Cl)Cl	-7.34	6.31708	434.288
C63	QBYJBZPUGVGKQQ-WBJAICTJSA-N	ClC1=C(Cl)[C@@]2(C([C@@]1(Cl)[C@H]1[C@@H]2[C@H]2C[C@@H]1C=C2)(Cl)Cl)Cl	-7.33	5.2702	364.91
C1970	CUVMRUIWQBLBEX-UHFFFAOYSA-N	CN(CCC=C1c2cc(Cl)ccc2Sc2c1cc(Cl)cc2)C.Cl	-7.32499	6.6434	386.766
C1971	FFRDTEGDTSKBIT-UHFFFAOYSA-N	C=CCNc1cnc(nc1)N1CCN(CC1)CCC(c1ccccc1)(c1ccccc1)c1ccccc1	-7.32441	5.6971	489.654
C64	MTCPZNVSDFCBBE-UHFFFAOYSA-N	Clc1cc(Cl)c(c(c1)Cl)c1c(Cl)cccc1Cl	-7.32	6.6206	326.433
C65	WQLVFSAGQJTQCK-MIRLUMJSSA-N	C[C@H]1CC[C@@]2(OC1)O[C@@H]1[C@H]([C@@H]2C)[C@@]2([C@@H](C1)[C@@H]1CC=C3[C@]([C@H]1CC2)(C)CC[C@@H](C3)O)C	-7.32	5.7139	414.621
C66	ZFHGXWPMULPQSE-OVGMLNDJSA-N	O=C([C@@H]1[C@H](C1(C)C)/C=C(/C(F)(F)F)\Cl)OCc1c(F)c(F)c(c(c1F)F)C	-7.32	5.5518	418.734
C67	CPMZWWWXIWHTMU-IAWOBFGDSA-N	C[C@H]1CO[C@H]2[C@H](C1)O[C@H]1[C@@](C2)(C)[C@@]2([C@@H](C1)[C@@H]1C=C3C[C@H](O)CC[C@]3(C[C@H]1CC2)C)C	-7.32	5.5088	414.621
C1972	KDQAABAKXDWYSZ-JKDPCDLQSA-N	OS(=O)(=O)O.COc1cc2N(C)[C@@H]3[C@@]4(c2cc1[C@]1(C[C@@H]2CN(CCc5c1[nH]c1c5cccc1)C[C@](C2)(O)CC)C(=O)OC)CCN1[C@H]4[C@@]([C@H]([C@]3(O)C(=O)OC)OC(=O)C)(CC)C=CC1	-7.30926	4.3597	909.053
C1973	SFVFIFLLYFPGHH-UHFFFAOYSA-M	CCCCCCCCCCCCCCCCCC[N+](Cc1ccccc1)(C)C.[Cl-]	-7.30904	5.5285	424.146
C1974	CXMMLPJDUMSKBJ-UHFFFAOYSA-N	OC(=O)C(=O)[O-].COc1cc2c(cc1OC)CC[NH+](C2CCc1ccc(cc1)Cl)CCc1ccccc1	-7.2945	4.1049	526.02
C1975	OYFJQPXVCSSHAI-QFPUQLAESA-N	OC(=O)/C=C\C(=O)O.CCOC(=O)[C@@H](N[C@H](C(=O)N1CCC[C@H]1C(=O)O)C)CCc1ccccc1	-7.29449	1.6452	492.519
C1976	NAXCZPWMFMOBLL-UHFFFAOYSA-N	BrCCN(c1ccc(cc1)OC(=O)c1cccc(c1)Cl)CCBr	-7.29133	5.1554	461.575
C1977	AVCQZLIKYAQLME-UHFFFAOYSA-N	BrCCN(c1ccc(cc1)OC(=O)c1ccc(cc1)Cl)CCBr	-7.29133	5.1554	461.575
C68	VTLYHLREPCPDKX-UHFFFAOYSA-N	Clc1c(Cl)cccc1c1cccc(c1Cl)Cl	-7.28	5.9672	291.988
C69	LWLJUMBEZJHXHV-UHFFFAOYSA-N	ClC1=C(Cl)C(=C([C@]1(Cl)[C@]1(Cl)C(=C(C(=C1Cl)Cl)Cl)Cl)Cl)Cl	-7.28	7.7256	474.637
C70	CJDWRQLODFKPEL-UHFFFAOYSA-N	O=C(NC(=O)c1c(F)cccc1F)Nc1cc(Cl)c(c(c1F)Cl)F	-7.28	4.9756	381.109
C1978	KQUFNWNGQCSKFH-UHFFFAOYSA-N	CN1CCC(CC1)OC(=O)C1CCc2c1ccc(c2)C1CCCCC1.Cl	-7.26781	5.1414	377.948
C1979	WBWUPLAUZIIRBV-UHFFFAOYSA-N	CC(N(C(C)C)CCSCCOC(=O)N1c2ccccc2Sc2c1nccc2)C.Cl	-7.26719	6.5399	468.076
C1980	OWMPDOOBDJGPDB-UHFFFAOYSA-N	Brc1ccc(nc1)OCCCNCCSSCCNCCCOc1ccc(cn1)Br.Cl.Cl	-7.26003	7.186	653.322
C71	BXWNKGSJHAJOGX-UHFFFAOYSA-N	CCCCCCCCCCCCCCCCO	-7.26	5.46	242.441
C1981	JXLYSJRDGCGARV-XQKSVPLYSA-N	COc1cc2N(C)[C@@H]3[C@@]4(c2cc1[C@]1(C[C@@H]2CN(CCc5c1[nH]c1c5cccc1)C[C@](C2)(O)CC)C(=O)OC)CCN1[C@H]4[C@@]([C@H]([C@]3(O)C(=O)OC)OC(=O)C)(CC)C=CC1	-7.25987	3.9317	810.974
C1982	FYXWDSGGZAMYFZ-UHFFFAOYSA-N	CC[n+]1c(/C=C/C=C/C=c\2/sc3c(n2CC)cccc3)sc2c1cccc2	-7.25237	5.576	391.572
C72	KENZYIHFBRWMOD-UHFFFAOYSA-N	Clc1ccc(c(c1)c1ccc(c(c1)Cl)Cl)Cl	-7.25	5.9672	291.988
C1983	SZEGKVHRCLBFKJ-UHFFFAOYSA-N	CCCCCCCCCCCCCCCCCCNC	-7.24311	6.8582	283.536
C1984	OPFTUNCRGUEPRZ-QLFBSQMISA-N	C=C[C@]1(C)CC[C@H](C[C@H]1C(=C)C)C(=C)C	-7.2422	4.7472	204.351
C1985	HCAWPGARWVBULJ-IAGOWNOFSA-N	CCCCCc1cc(O)c2c(c1)OC([C@H]1[C@H]2CC(=CC1)C)(C)C	-7.24158	5.7358	314.462
C1986	KSZBMSJSJFZGRF-UHFFFAOYSA-N	OC(=O)Cc1cc(I)c(c(c1)I)Oc1ccc(c(c1)C(C)C)O	-7.23257	5.1442	538.115
C1987	UFDCSHQNNVQXAS-UHFFFAOYSA-N	CSc1ccc2c(c1)N(CCC1CCCCN1)c1c(S2)cccc1	-7.22783	5.9372	356.548
C1988	WSABIMDRSAVSKO-LFMIJCLESA-N	CN(CC/C=C\1/c2ccccc2C(c2c1cc(cc2)C(F)(F)F)(C)C)C.Cl	-7.22651	6.5301	395.889
C1989	GXDALQBWZGODGZ-UHFFFAOYSA-N	COc1ccc(cc1)CCN1CCC(CC1)Nc1nc2c(n1Cc1ccc(cc1)F)cccc2	-7.22414	5.3622	458.57
C1990	MMDHGCAJSAUDDC-UHFFFAOYSA-N	CCOc1nc(ncc1C(=O)O)N1CCN(CC1)CCC(c1ccccc1)(c1ccccc1)c1ccccc1	-7.22267	5.1231	522.637
C73	AIURIRUDHVDRFQ-UHFFFAOYSA-N	Clc1ccccc1c1cc(Cl)c(c(c1Cl)Cl)Cl	-7.21	6.6206	326.433
C74	JTUSORDQZVOEAZ-UHFFFAOYSA-N	Clc1cc(Cl)c(cc1c1cccc(c1Cl)Cl)Cl	-7.21	6.6206	326.433
C75	AHJKRLASYNVKDZ-UHFFFAOYSA-N	ClC(C(c1ccc(cc1)Cl)c1ccc(cc1)Cl)Cl	-7.2	5.929	320.041
C1991	LPLVUJXQOOQHMX-QWBHMCJMSA-N	O[C@@H]1[C@@H](O[C@@H]2O[C@H](C(=O)O)[C@H]([C@@H]([C@H]2O)O)O)[C@H](O[C@@H]([C@H]1O)C(=O)O)O[C@H]1CC[C@]2([C@H](C1(C)C)CC[C@@]1([C@@H]2C(=O)C=C2[C@@]1(C)CC[C@@]1([C@H]2C[C@](C)(CC1)C(=O)O)C)C)C	-7.19126	2.2456	822.932
C1992	KWDNTYRMVNFPGJ-UHFFFAOYSA-N	C1CCC(CC1)CCNC1CCC(CC1)NCCC1CCCCC1.CC(=O)O.CC(=O)O	-7.18937	6.3812	454.686
C1993	JLRNKCZRCMIVKA-UHFFFAOYSA-N	O=C(C(Oc1ccc(cc1)Cl)(C)C)OCCCOC(=O)C(Oc1ccc(cc1)Cl)(C)C	-7.18267	5.4849	469.355
C1994	XMVQWNRDPAAMJB-QGZVFWFLSA-N	OC(=O)CCCCCCCCCCCC[C@@H]1C=CCC1	-7.17951	5.7184	280.445
C1995	CANCCLAKQQHLNK-UHFFFAOYSA-N	Cc1cccc(c1)N(C(=S)Oc1ccc2c(c1)C1CCC2C1)C	-7.17737	5.1598	323.452
C1996	LWXUPCAADQWXRE-HZSDWAELSA-N	C/C=C\C=C\[C@@H]1O[C@@](O)([C@H]([C@@H](C1(C)C)O)O)[C@@H](C(=O)NC/C=C/C=C(/[C@H]([C@H]([C@@H]1O[C@@H]([C@@H]([C@@H]1O)O)/C=C/C=C/C=C(/C(=C/1\C(=O)NC=CC1=O)/O)\C)C)OC)\C)CC	-7.17634	3.5424	796.943
C1997	BAYSQTBAJQRACX-UHFFFAOYSA-N	CCCCCCCCCCCCOC(=O)c1ccc(cc1)O	-7.17249	5.4699	306.44
C1998	LNMLHGDTVHDNQV-UHFFFAOYSA-N	[NH2+](CC1CCCCC1)CC1CC2CCC1CC2C[NH2+]CC1CCCCC1.[Cl-].[Cl-]	-7.17165	-2.6658	433.541
C1999	OEAIWCFLDKVTJA-UHFFFAOYSA-N	Clc1ccc2c(c1)C1(CCC(C=C1)N(C)C)c1ccccc1C=C2.Cl	-7.17126	6.1921	372.331
C2000	RIQFAHOGTLRWSQ-UHFFFAOYSA-N	CC[NH+](CCOC(=O)c1c2ccccc2cc2c1cccc2)CC.[Cl-]	-7.16813	0.0785	357.874
C76	HLQDGCWIOSOMDP-UHFFFAOYSA-N	Clc1cc(c2ccccc2)c(c(c1Cl)Cl)Cl	-7.16	5.9672	291.988
C2001	UBGHFEFTDIQMFK-UHFFFAOYSA-N	Clc1ccccc1CNCC1CCC21CCC2CNCc1ccccc1Cl.Cl.Cl	-7.15937	8.065	476.31
C2002	OMCKLQRQFUWZOA-UHFFFAOYSA-N	CCCC(COC(=O)NC(C(Cl)(Cl)Cl)O)(COC(=O)NC(C(Cl)(Cl)Cl)O)C	-7.15503	4.4042	513.026
C2003	RHPGONJTJILALS-UHFFFAOYSA-N	CC(C(c1ccccc1)(c1ccccc1)c1ccccc1)CN1CCN(CC1)c1ncccn1.COS(=O)(=O)O.COS(=O)(=O)O	-7.1512	6.305	672.812
C77	YVGGHNCTFXOJCH-UHFFFAOYSA-N	ClC(C(c1ccc(cc1)Cl)c1ccc(cc1)Cl)(Cl)Cl	-7.15	6.4955	354.486
C2004	GGJLCOPSTSMTDX-FJUODKGNSA-N	CN(CC/C=C/1\c2ccccc2Sc2c1cc(I)cc2)C.Cl	-7.14885	5.9412	443.773
C2005	RYMZZMVNJRMUDD-HGQWONQESA-N	CCC(C(=O)O[C@H]1C[C@@H](C)C=C2[C@H]1[C@@H](CC[C@@H]1C[C@@H](O)CC(=O)O1)[C@H](C=C2)C)(C)C	-7.14465	4.5856	418.566
C2006	PUEDRVOCLLHKQK-UHFFFAOYSA-N	N(CC1CCCCC1)CC1CCC(CC1)CNCC1CCCCC1.Cl.Cl	-7.14179	7.5184	407.504
C2007	DTNBCRXQERFIGT-UHFFFAOYSA-N	C1CCCCC(C1)NCC1CCC(CC1)CNC1CCCCCC1.Cl.Cl	-7.14179	7.8034	407.504
C2008	ZMZGFLUUZLELNE-UHFFFAOYSA-N	Ic1cc(I)c(c(c1)C(=O)O)I	-7.1413	3.1986	499.811
C2009	CVRALZAYCYJELZ-UHFFFAOYSA-N	COP(=S)(c1ccccc1)Oc1cc(Cl)c(cc1Cl)Br	-7.13784	6.0667	412.066
C2010	NOYYDDKJNWKCEQ-UHFFFAOYSA-N	OC(C(C(=O)O)O)C(=O)O.CCCCOc1ccc(cc1)OCC(=O)N(C(N1CCCCC1)C)c1ccc(cc1)OC	-7.13586	2.9333	590.662
C2011	WFLPPJLXJCKEGI-QOVZSLTQSA-N	CCN(CC/C=C/1\c2ccccc2Sc2c1cc(Cl)cc2)CC.Br	-7.13406	6.9263	424.825
C2012	JQIYNMYZKRGDFK-RUFWAXPRSA-N	CCC(=O)Oc1ccc2c(c1)CC[C@@H]1[C@@H]2CC[C@]2([C@H]1CC[C@@H]2OC(=O)CC)C	-7.13313	5.1799	384.508
C2013	GPKJTRJOBQGKQK-UHFFFAOYSA-N	CCN(CCCC(Nc1c2cc(OC)ccc2nc2c1ccc(c2)Cl)C)CC	-7.13132	6.0454	399.957
C2014	YQNFBOJPTAXAKV-OMCISZLKSA-N	OC(=O)CCc1c(I)cc(c(c1I)/N=C/N(C)C)I	-7.129	3.739	597.957
C2015	ANLDLZZUCDUNDH-UHFFFAOYSA-N	N(CC1CC2CC1CC2)CC1CCC(CC1)CNCC1CC2CC1CC2.Cl.Cl	-7.12179	7.2302	431.526
C2016	WDRFFJWBUDTUCA-UHFFFAOYSA-N	N/C(=N\CCCCCC/N=C(/N=C(/Nc1ccc(cc1)Cl)\N)\N)/N=C(/Nc1ccc(cc1)Cl)\N.CC(=O)O.CC(=O)O	-7.11957	6.4656	625.551
C2017	ONNOFKFOZAJDHT-UHFFFAOYSA-N	OC(=O)CCCCCCNC1c2ccccc2CCc2c1cccc2	-7.11359	4.8902	337.455
C2018	VTMUHKQETIHHIO-UHFFFAOYSA-N	c1ccc2c(c1)C(CC2)[NH2+]CC12CCC(CC1)(CC2)C[NH2+]C1CCc2c1cccc2.[Cl-].[Cl-]	-7.11305	-2.1632	473.521
C2019	SYHDSBBKRLVLFF-UHFFFAOYSA-N	CCN(CCOc1ccc(cc1)C(c1ccc(cc1)C)(Cc1ccc(cc1)Cl)O)CC	-7.11218	5.8476	438.001
C78	XJKSTNDFUHDPQJ-UHFFFAOYSA-N	c1ccc(cc1)c1ccc(cc1)c1ccccc1	-7.11	5.0206	230.304
C2020	JYWIYHUXVMAGLG-UHFFFAOYSA-N	Clc1cc(NC(=O)c2c(O)c(Cl)cc(c2Cl)Cl)c(c(c1)Cl)O	-7.10601	5.6901	401.457
C2021	XAZLLTCLHJFEHD-UHFFFAOYSA-N	C1CCC(CC1)CNCC1CCC(=CC1)CNCC1CCCCC1.CC(=O)O.CC(=O)O	-7.10191	6.0163	452.67
C2022	VZLSHAUEBAEMHM-UHFFFAOYSA-N	COc1cc(NC(CCCN(C)C)C)c2c(c1)cc1c(n2)ccc(c1)Cl	-7.09914	5.2652	371.904
C2023	XXQMDKCWUYZXOF-UHFFFAOYSA-N	CCN(CCCN1c2ccccc2Sc2c1cc(Cl)cc2)CC.Cl	-7.09226	6.5416	383.378
C2024	NBEALWAVEGMZQY-UHFFFAOYSA-N	C#CC(c1ccccc1)(c1ccccc1)OC(=O)NC1CCCCC1	-7.08844	5.0132	333.424
C2025	WJLVQTJZDCGNJN-UHFFFAOYSA-N	N/C(=N\CCCCCC/N=C(/N=C(/Nc1ccc(cc1)Cl)\N)\N)/N=C(/Nc1ccc(cc1)Cl)\N.Cl.Cl	-7.08551	7.8878	578.368
C2026	VHBUILOKMFUWPN-UHFFFAOYSA-N	Clc1ccccc1CNCCCCCCCCNCc1ccccc1Cl.Cl.Cl	-7.08209	8.5992	466.315
C2027	YTSPICCNZMNDQT-UHFFFAOYSA-M	CC[N+](CCSC1=Nc2ccccc2N=C(C1)c1ccc(cc1)Sc1ccccc1)(CC)C.[I-]	-7.07654	3.4871	601.608
C2028	PYTMYKVIJXPNBD-OQKDUQJOSA-N	OC(=O)C(CC(=O)O)(CC(=O)O)O.CCN(CCOc1ccc(cc1)/C(=C(/c1ccccc1)\Cl)/c1ccccc1)CC	-7.07434	5.3141	598.083
C2029	RDOIQAHITMMDAJ-UHFFFAOYSA-N	Clc1ccc(cc1)C1(O)CCN(CC1)CCC(C(=O)N(C)C)(c1ccccc1)c1ccccc1	-7.07089	5.0259	477.038
C2030	CJMJLDQKTOJACI-BGQAIRJTSA-N	O[C@H]([C@H](C(=O)O)O)C(=O)O.O=C([C@H]1CN(C)[C@H]2C(=C1)c1cccc3c1c(C2)c[nH]3)N[C@]1(C)O[C@@]2(N(C1=O)[C@@H](Cc1ccccc1)C(=O)N1[C@H]2CCC1)O.O=C([C@H]1CN(C)[C@H]2C(=C1)c1cccc3c1c(C2)c[nH]3)N[C@]1(C)O[C@@]2(N(C1=O)[C@@H](Cc1ccccc1)C(=O)N1[C@H]2CCC1)O	-7.06533	2.2682	1313.41
C2031	XNWKPZJCRBUXIU-UHFFFAOYSA-N	CC1CCCC(C1)NCC1CCC(CC1)CNC1CCCC(C1)C.CC(=O)O.CC(=O)O	-7.06333	6.093	454.686
C2032	YYLJRENQBJIZGV-UHFFFAOYSA-N	BrCCN(c1ccc(cc1)OC(=O)c1ccccc1C)CCBr	-7.06027	4.8104	441.157
C2033	GWEJBHPUPOEHFW-UHFFFAOYSA-N	BrCCN(c1ccc(cc1)OC(=O)c1cccc(c1)C)CCBr	-7.06027	4.8104	441.157
C2034	HETTWOPRDUZXMX-UHFFFAOYSA-N	BrCCN(c1ccc(cc1)OC(=O)c1ccc(cc1)C)CCBr	-7.06027	4.8104	441.157
C2035	RDBVETSHLDWOJK-UHFFFAOYSA-N	BrCCN(c1ccc(cc1)OC(=O)c1cccc(c1)[N+](=O)[O-])CCBr	-7.05289	4.9334	472.128
C2036	SDAIMQSEPQFQJY-UHFFFAOYSA-N	BrCCN(c1ccc(cc1)OC(=O)c1ccc(cc1)[N+](=O)[O-])CCBr	-7.05289	4.9334	472.128
C79	WIDHRBRBACOVOY-UHFFFAOYSA-N	Clc1ccc(cc1Cl)c1ccc(c(c1Cl)Cl)Cl	-7.05	6.6206	326.433
C80	AUGNBQPSMWGAJE-UHFFFAOYSA-N	Clc1ccc(c(c1Cl)Cl)c1cccc(c1Cl)Cl	-7.05	6.6206	326.433
C2037	AXISYYRBXTVTFY-UHFFFAOYSA-N	CCCCCCCCCCCCCC(=O)OC(C)C	-7.04471	5.6391	270.451
C2038	UEGLUMKTWJPXEP-OYXUYBEVSA-N	OS(=O)(=O)O.Clc1ccc2c(c1)/C(=C/CCN1CCCC1)/c1c(S2)cccc1	-7.04028	6.0881	439.976
C2039	UEGLUMKTWJPXEP-GBKTVRHWSA-N	OS(=O)(=O)O.Clc1ccc2c(c1)/C(=C\CCN1CCCC1)/c1c(S2)cccc1	-7.04028	6.0881	439.976
C2040	CIPKTKYIACDNOR-UHFFFAOYSA-N	CC(=CCN(CCC(c1cccc2c1cccc2)(C(=O)N)C)CC=C(C)C)C.Cl	-7.03943	6.7096	415.011
C2041	MPNVQOYJNGVWGN-UHFFFAOYSA-N	N#CC(c1cccc2c1cccc2)(CC[NH+](CC=C(C)C)CC=C(C)C)C.[Cl-]	-7.03531	1.83248	396.996
C2042	RVBRTNPNFYFDMZ-SPIKMXEPSA-N	OC(=O)/C=C\C(=O)O.OC(=O)/C=C\C(=O)O.CCSc1ccc2c(c1)N(CCCN1CCN(CC1)C)c1c(S2)cccc1	-7.03414	4.4032	631.76
C2043	ZPIZOEMTEYVDGD-UHFFFAOYSA-N	CCCCCCCCCCCCCCCCCCNCCSS(=O)(=O)O	-7.03039	7.8452	409.69
C2044	SUZZKNCPUCQBBP-UHFFFAOYSA-N	ClCCN(c1ccc(cc1)OC(=O)c1cccc(c1)Br)CCCl	-7.02587	4.9523	417.124
C2045	VSZDJZWCVDOADP-UHFFFAOYSA-N	ClCCN(c1ccc(cc1)OC(=O)c1ccc(cc1)Br)CCCl	-7.02587	4.9523	417.124
C2046	UWFYSQMTEOIJJG-FDTZYFLXSA-N	CC(=O)O[C@@]1(CC[C@@H]2[C@]1(C)CC[C@H]1[C@H]2C=C(C2=CC(=O)[C@H]3[C@@H]([C@]12C)C3)Cl)C(=O)C	-7.02568	4.6076	416.938
C2047	ZQWBGSZBBGYKNV-UHFFFAOYSA-N	CCOc1ccc(cc1)N=C(Nc1ccc(cc1)OC)Nc1ccc(cc1)OC.Cl	-7.02499	6.2622	427.924
C2048	YWYQTGBBEZQBGO-BERLURQNSA-N	O[C@@H]1CC[C@]2([C@@H](C1)CC[C@@H]1[C@@H]2CC[C@]2([C@H]1CC[C@@H]2[C@@H](O)C)C)C	-7.02027	4.387	320.509
C81	ARSRBNBHOADGJU-UHFFFAOYSA-N	Cc1c2ccc3c(c2c(c2c1cccc2)C)cccc3	-7.02	5.763	256.341
C2049	DFBQRUOKBUEDCF-UHFFFAOYSA-N	C1CCC(=CC1)CNCC1CCC(CC1)CNCC1=CCCCC1.CC(=O)O.CC(=O)O	-7.01536	5.9364	450.654
C2050	UBCDCHSRDTZLLP-UHFFFAOYSA-N	CCCCOc1ccc(cc1)OCC(=O)N(c1c(C)cccc1C)CCN(C)C.Cl	-7.01215	5.2579	434.999
C82	SDOJHDGZFOGOFD-UHFFFAOYSA-N	Cc1c2ccccc2c2c(c1C)c1ccccc1cc2	-7.01	5.763	256.341
C2051	IWGXWWNPWMLNMY-UHFFFAOYSA-N	ClCC[NH+](C(COc1ccccc1C(C)C)C)Cc1ccccc1.[Cl-]	-7.00384	0.9052	382.367
C83	HCWZEPKLWVAEOV-UHFFFAOYSA-N	Clc1ccc(cc1c1cc(Cl)ccc1Cl)Cl	-7	5.9672	291.988
C2052	GUTINEQUFDFTSC-UHFFFAOYSA-N	c1ccc2c(c1)C(NCC1CCC(=CC1)CNC1CCc3c1cccc3)CC2.Cl.Cl	-6.99464	7.6529	445.468
C2053	LQUVLNWIUORBDJ-UHFFFAOYSA-N	Clc1ccccc1CNCC1CCC(CC1)CNCC1CCCCC1.Cl.Cl	-6.99299	7.7917	435.902
C2054	RIGPVBUAGOURJC-UHFFFAOYSA-N	O=C(N1c2ccccc2Sc2c1nccc2)OCCOCCCN1CCCCC1.Cl	-6.98763	5.5184	449.994
C2055	YZXBAPSDXZZRGB-DOFZRALJSA-N	CCCCC/C=C\C/C=C\C/C=C\C/C=C\CCCC(=O)O	-6.98648	6.2167	304.467
C2056	PWZUUYSISTUNDW-VAFBSOEGSA-N	C#C[C@]1(O)CC[C@@H]2[C@]1(C)CC[C@H]1[C@H]2CCc2c1ccc(c2)OC1CCCC1	-6.9839	5.2284	364.52
C2057	AXVBJXVSFUOBFI-UHFFFAOYSA-N	CN(c1ccnc(n1)N1CCN(CC1)CCC(c1ccccc1)(c1ccccc1)c1ccccc1)C	-6.98101	5.0922	477.643
C84	QCKHVNQHBOGZER-UHFFFAOYSA-N	Brc1cc(Br)c(cc1Br)Br	-6.98	4.7366	393.696
C2058	OLEYTRFQBFZKGQ-SPIKMXEPSA-N	Clc1ccccc1CNCC1CCCC(C1)CNCc1ccccc1Cl.OC(=O)/C=C\C(=O)O.OC(=O)/C=C\C(=O)O	-6.974	5.8846	623.521
C2059	YWQGBCXVCXMSLJ-UHFFFAOYSA-N	CCOC(=O)C(Oc1ccc(cc1)Cc1ccc(cc1)Cl)(CC)C	-6.9682	5.0414	346.848
C2060	KQNVLZYYDYGQMY-LBCIAOCBSA-M	C=CC1C[N+]2(CCC(C)C)CCC1C[C@@H]2[C@H](c1ccnc2c1cc(OC)cc2)O.[Br-]	-6.96363	1.6969	475.462
C2061	SPUNGTZJGMXOMY-UHFFFAOYSA-N	Clc1cnc(c(c1)Cl)SCCCCCCCCCCN1CSCC1.Cl	-6.96335	7.3475	443.925
C85	GYMFBYTZOGMSQJ-UHFFFAOYSA-N	Cc1ccc2c(c1)cc1c(c2)cccc1	-6.96	4.3014	192.256
C86	BJQHLKABXJIVAM-PMACEKPBSA-N	CCCC[C@@H](COC(=O)c1ccccc1C(=O)OC[C@H](CCCC)CC)CC	-6.96	6.433	390.556
C2062	DLQDGZNPWADSOS-UHFFFAOYSA-N	Clc1ccccc1C[NH2+]C(CCCCC([NH2+]Cc1ccccc1Cl)C)C.[Cl-].[Cl-]	-6.95603	-1.8342	466.315
C2063	SDSMMBWQNDFCEX-UHFFFAOYSA-N	CN(CCCNc1nc(nc(n1)c1cccc(c1)C(Cl)(Cl)Cl)C(Cl)(Cl)Cl)C	-6.93996	5.6286	492.058
C2064	QPICYTZKVGZMQW-UHFFFAOYSA-L	O=C(c1ccc(cc1)c1ccc(cc1)C(=O)C[n+]1ccc(cc1)C)C[n+]1ccc(cc1)C.[Br-].[Br-]	-6.93975	-1.6808	582.326
C2065	XGWXRNKYSJHAJB-UHFFFAOYSA-N	CSc1ccccc1CNCC1CCC(CC1)CNCc1ccccc1SC.Cl.Cl	-6.93677	8.202	487.592
C2066	PGTFQVODURFDDZ-UHFFFAOYSA-N	CCN(CCOC(=O)C(c1cccc2c1cccc2)(c1cccc2c1cccc2)O)CC.Cl	-6.93252	5.9159	463.996
C2067	LKNZBZWIVXNDBF-UHFFFAOYSA-N	CCN(CCOC(=O)C(c1ccc2c(c1)cccc2)(c1ccc2c(c1)cccc2)O)CC.Cl	-6.93252	5.9159	463.996
C2068	LAVQJQXAUQINRC-UHFFFAOYSA-N	CCCCc1c(=O)n(n(c1OC(=O)c1cc(OC)c(c(c1)OC)OC)c1ccccc1)c1ccccc1	-6.92814	5.2158	502.558
C2069	FQVHOULQCKDUCY-OGHXVOSASA-N	O=CC[C@H]1C[C@@H](C)C(=O)/C=C/[C@@H]2O[C@H]2C[C@H](OC(=O)C[C@H]([C@@H]([C@H]1O[C@@H]1O[C@H](C)[C@H]([C@@H]([C@H]1O)N(C)C)O[C@@H]1O[C@@H](C)[C@@H]([C@](C1)(C)O)OC(=O)CC(C)C)OC)OC(=O)C)C	-6.92185	2.4328	841.978
C2070	CGJVQYXNMYLDBV-UHFFFAOYSA-N	CCC(C(c1ccccc1)(c1ccccc1)CC([NH+](C)C)C)OC(=O)c1ccccc1.[Cl-]	-6.91323	1.5354	452.028
C2071	MNEFHXBPYCMINU-UHFFFAOYSA-N	CCC(C(c1ccccc1)(c1ccccc1)C(C[NH+](C)C)C)OC(=O)c1ccccc1.[Cl-]	-6.91323	1.3929	452.028
C2072	IEMOYEITSSERMC-UHFFFAOYSA-N	O=C(N1c2ccccc2Sc2c1nccc2)OCCCN1CCCCC1.Cl	-6.90603	5.5018	405.941
C87	UCNVFOCBFJOQAL-UHFFFAOYSA-N	ClC(=C(c1ccc(cc1)Cl)c1ccc(cc1)Cl)Cl	-6.9	6.1879	318.025
C2073	UYIFTLBWAOGQBI-BZDYCCQFSA-N	O=C(c1ccccc1)Oc1ccc2c(c1)CC[C@@H]1[C@@H]2CC[C@]2([C@H]1CC[C@@H]2O)C	-6.89443	5.1228	376.488
C88	ZXAGXLDEMUNQSH-UHFFFAOYSA-N	CCc1ccc2c(c1)cc1c(c2)cccc1	-6.89	4.5554	206.282
C89	IAKOZHOLGAGEJT-UHFFFAOYSA-N	COc1ccc(cc1)C(C(Cl)(Cl)Cl)c1ccc(cc1)OC	-6.89	5.2059	345.648
C2074	IKGXLCMLVINENI-UHFFFAOYSA-M	COc1cc(C[N+]2(CCOCCC3CCC4CC3C4(C)C)CCOCC2)c(cc1OC)Br.[Br-]	-6.88955	2.2551	591.416
C2075	SLKLQAMVBKKGMQ-UHFFFAOYSA-N	C=CCc1cc(cc(c1O)CN(CC)CC)c1cc(CC=C)c(c(c1)CN(CC)CC)O.Cl.Cl	-6.88568	7.5094	509.551
C90	GBIHOLCMZGAKNG-ZEQRLZLVSA-N	N#C[C@@H](c1cccc(c1)Oc1ccccc1)OC(=O)[C@H](c1ccc(cc1)OC(F)F)C(C)C	-6.88	6.62798	451.462
C2076	BWHXHUIEBAPNLG-UHFFFAOYSA-N	Clc1ccccc1C[NH2+]CC12CCC(CC1)(CC2)C[NH2+]Cc1ccccc1Cl.[Cl-].[Cl-]	-6.87825	-1.831	490.336
C2077	ZKURGBYDCVNWKH-UHFFFAOYSA-N	O=C(N1c2ccc(cc2Sc2c1ccc(c2)N(C)C)N(C)C)c1ccccc1	-6.8762	5.3267	389.513
C2078	TTZGKMBLWUVGJV-UHFFFAOYSA-N	[O-]S(=O)(=O)C.CC[NH+](CCn1nc2c3c1ccc(c3sc1c2ccc(c1)Cl)C)CC	-6.87439	4.5329	468.032
C2079	XYHDHXBLSLSXSR-UHFFFAOYSA-N	Nc1ccc(cc1)C(c1ccccc1)(c1ccccc1)c1ccccc1	-6.87242	6.2327	335.441
C2080	CYQFCXCEBYINGO-DLBZAZTESA-N	CCCCCc1cc(O)c2c(c1)OC([C@H]1[C@@H]2C=C(C)CC1)(C)C	-6.86613	5.7358	314.462
C2081	LQBRFFKRJLTQIJ-UHFFFAOYSA-N	CCCCCC1=CC=C(C2C1OC(C)(C)C1C2C=C(C=C1)C)O	-6.86573	5.4907	314.462
C91	BIWJNBZANLAXMG-GPTKHRSPSA-N	Cl[C@@H]1C[C@H]2[C@@H]([C@H]1Cl)[C@]1(C([C@]2(Cl)C(=C1Cl)Cl)(Cl)Cl)Cl	-6.86	5.6828	409.779
C2082	IZZWHVDZJOINFQ-UHFFFAOYSA-N	COC(=O)c1ccccc1Nc1c(Cl)ccc(c1Cl)C	-6.85612	4.905	310.175
C2083	VYWWNRMSAPEJLS-MDWYKHENSA-N	O=CC[C@H]1C[C@@H](C)[C@@H](O)/C=C/C=C/C[C@H](OC(=O)C[C@H]([C@@H]([C@H]1O[C@@H]1O[C@H](C)[C@H]([C@@H]([C@H]1O)N(C)C)O[C@@H]1O[C@@H](C)[C@@H]([C@](C1)(C)OC(=O)CC)OC(=O)CCC)OC)O)C	-6.85432	3.1575	827.995
C2084	CDJOTXFFSDDYFI-SVXKRPBISA-N	CCCC[NH+](C(=N)c1ccc(c2c1cccc2)OCC)CCCC.[Cl-]	-6.85397	1.1527	362.937
C2085	GRVZGPLWLJJPKF-UHFFFAOYSA-N	CCCC(=O)c1ccc2c(c1)N(CCCN(C)C)c1c(S2)cccc1	-6.8524	5.2888	354.509
C2086	NRVIEWRSGDDWHP-UHFFFAOYSA-N	Clc1ccccc1CNCC1CCC(CC1)CNCc1ccccc1Cl.Cl.Cl	-6.84594	8.065	464.299
C2087	KFDCKHFUEWIBFZ-UHFFFAOYSA-N	Clc1ccc(cc1)CNCC1CCC(CC1)CNCc1ccc(cc1)Cl.Cl.Cl	-6.84594	8.065	464.299
C2088	RSCWQVUKFNSOHT-UHFFFAOYSA-N	Clc1cccc(c1)CNCC1CCC(CC1)CNCc1cccc(c1)Cl.Cl.Cl	-6.84594	8.065	464.299
C2089	VQWCWQHJLVFEAI-QYVXJREKSA-N	Oc1ccc2c(c1)[C@]13CCCC[C@H]3[C@@H](C2)N(CC1)CCc1ccc(cc1)c1ccccc1.Cl	-6.83934	7.1002	460.05
C2090	XCTYLCDETUVOIP-UHFFFAOYSA-N	CCSc1ccc2c(c1)N(CCCN1CCN(CC1)C)c1c(S2)cccc1	-6.83538	4.9796	399.616
C2091	JIFUOEWLEDAAJC-UHFFFAOYSA-N	CN(CCN1c2cc(ccc2Sc2c1cccc2)C(C)(C)C)C.Cl	-6.83476	6.0154	362.96
C2092	VYAGDYWTCWDKIS-UHFFFAOYSA-N	CCC(C(=O)O)Oc1c(I)cc(cc1I)I	-6.83316	3.7424	557.89
C2093	TZLVOSZIPXICJI-UHFFFAOYSA-N	ClCCN(c1ccc(cc1)OC(=O)c1c(C)cccc1C)CCCl	-6.82982	4.8066	366.282
C2094	UPHWVVKYDQHTCF-UHFFFAOYSA-N	CC(=O)O.CCCCCCCCCCCCCCCCCCN	-6.82953	6.9978	329.561
C2095	TUTHZCGVRIGJOK-HABIVSBTSA-N	OCCN1CCN(CC1)CC/C=C/1\c2cc(Cl)ccc2Sc2c1cc(Br)cc2.Cl.Cl	-6.82821	6.4786	552.783
C2096	KSOHFVDMHBOJLF-UHFFFAOYSA-N	CC(Cc1ccccc1)NCC1CCC(CC1)CNC(Cc1ccccc1)C.Cl.Cl	-6.82602	7.6202	451.515
C2097	JMTNOKRGERWNME-UHFFFAOYSA-L	CC1CCCC(C1CCC([N+](CCCCCC[N+](C(CCC1C(C)CCCC1(C)C)C)(C)C)(C)C)C)(C)C.[Cl-].[Cl-]	-6.81805	3.9698	605.892
C2098	NRFGEDASJHBPPN-UHFFFAOYSA-N	CC(=O)Oc1c(Br)cc(cc1C(=S)Nc1ccc(cc1)Br)Cl	-6.81547	5.6509	463.571
C92	IPCSVZSSVZVIGE-UHFFFAOYSA-N	CCCCCCCCCCCCCCCC(=O)O	-6.81	5.5523	256.424
C2099	KETJZVQYVUKNHG-UHFFFAOYSA-N	Clc1ccc(c(c1)Sc1ccc(cc1)Cl)NCCCN1CCCCC1.Cl	-6.80796	7.2454	431.85
C2100	GJFGPQLNCBQNPS-UHFFFAOYSA-N	COc1cc2c(cc1OC)CCN(C2CCc1ccc(cc1)Cl)CC=C(C)C	-6.80406	5.7933	399.954
C93	SFTUSTXGTCCSHX-UHFFFAOYSA-N	Clc1ccc(c(c1)c1c(Cl)cccc1Cl)Cl	-6.8	5.9672	291.988
C94	GVYLCNUFSHDAAW-DYXRAMCBSA-N	Cl[C@]12C(Cl)(Cl)[C@@]3([C@@]4([C@@]1(Cl)[C@@]1([C@@]2(Cl)[C@]3([C@]4(C1(Cl)Cl)Cl)Cl)Cl)Cl)Cl	-6.8	6.223	545.543
C2101	APZDIQXJAZNFJM-UHFFFAOYSA-N	CC(OC(=O)N1c2ccccc2Sc2c1nccc2)CN(C(C)C)C(C)C.Cl	-6.79987	6.1952	421.984
C2102	DNFFUBYXDRGKLH-UHFFFAOYSA-N	[O-][N+](=O)c1cc([N+](=O)[O-])c(c(c1)[N+](=O)[O-])O.CCCCOc1ccc(cc1)OCC(=O)N(c1ccc(cc1)OC)C(CN(CC)CC)C	-6.79375	7.7028	671.695
C2103	QZUCYFDJFTZLNK-UHFFFAOYSA-N	OC(=O)COc1c(I)cc(cc1I)I	-6.79066	2.9638	529.837
C2104	UIFFUZWRFRDZJC-WTGSLCBHSA-N	CCCCCC[C@H]1C(=O)O[C@H](C)[C@@H](C(=O)O[C@H]([C@H]1OC(=O)CC(C)C)C)NC(=O)c1cccc(c1O)NC=O	-6.78989	4.5802	548.625
C2105	SRYJGFZDCPAKOC-LFYAFSDUSA-N	Clc1ccc2c(c1)/C(=C\CCN(C1CCCC1)C)/c1c(S2)cccc1.Cl	-6.78811	7.3028	406.412
C2106	XMAYWYJOQHXEEK-OZXSUGGESA-N	Clc1ccc(c(c1)Cl)[C@]1(OC[C@@H](O1)COc1ccc(cc1)N1CCN(CC1)C(=O)C)Cn1cncc1	-6.78778	4.2087	531.431
C2107	LFTDPULWBZMYIZ-UHFFFAOYSA-N	O=C(Nc1cc(Cl)ccc1Sc1ccc(cc1)Cl)CCN1CCCCC1	-6.78475	5.97	409.372
C2108	KCGUXDJRVTZQAT-UHFFFAOYSA-N	O=C(Nc1ccc(cc1Sc1ccc(cc1)Cl)Cl)CCN1CCCCC1	-6.78475	5.97	409.372
C2109	QGQNYQWNUGSMAB-UHFFFAOYSA-N	C1CCC(CC1)Nc1c2ccccc2nc2c1cccc2	-6.78255	5.2056	276.375
C95	PWNAWOCHVWERAR-UHFFFAOYSA-N	CCN(c1c(cc(cc1[N+](=O)[O-])C(F)(F)F)[N+](=O)[O-])Cc1c(F)cccc1Cl	-6.78	6.3872	421.731
C2110	LDPFAJVAGABIAZ-MKNSLJMYSA-N	O[C@H]([C@H](C(=O)O)O)C(=O)O.CCC(CCN1CC[C@@]23[C@H]([C@H]1Cc1c3cc(cc1)OC)CCCC2)CC	-6.77957	3.3952	505.644
C2111	FZDWNMZVOSEQPI-UHFFFAOYSA-N	BrCCN(c1ccc(cc1)OC(=O)c1ccc(cc1)OC)CCBr	-6.77869	4.5106	457.156
C2112	GWQUZVAKPOUIRG-UHFFFAOYSA-N	BrCCN(c1ccc(cc1)OC(=O)c1cccc(c1)OC)CCBr	-6.77869	4.5106	457.156
C2113	NDYMQXYDSVBNLL-MUYMLXPFSA-N	CC(=O)OC(/C=C/C(=O)[C@@]([C@H]1[C@H](O)C[C@@]2([C@]1(C)CC(=O)[C@@]1([C@H]2CC=C2[C@H]1C=C(O)C(=O)C2(C)C)C)C)(O)C)(C)C	-6.7776	4.1902	556.687
C2114	VDNJCIPRRIYXKZ-UHFFFAOYSA-N	CN(C1CCC2(CC1)c1ccccc1CCc1c2cccc1)C.Cl	-6.7705	5.3775	341.917
C2115	JRTCJQVKTRTCOO-LVEZLNDCSA-N	OC(=O)/C=C/C(=O)O.OC(=O)/C=C/C(=O)O.CCCNC(=O)CN1CCN(CC1)CC1COC2(O1)c1ccccc1C=Cc1c2cccc1	-6.76787	2.621	679.714
C2116	BBFQZRXNYIEMAW-UHFFFAOYSA-N	COc1cccc2c1cc([N+](=O)[O-])c1c2c2OCOc2cc1C(=O)O	-6.7641	3.8599	341.272
C2117	YGRPUMAHIJPCOE-UHFFFAOYSA-N	Clc1ccccc1CNCC1CCC(=CC1)CNCc1ccccc1Cl.Cl.Cl	-6.75857	7.9851	462.283
C2118	HLPPSQPFFGNHHE-HKUYNNGSSA-N	CCN([C@H]1CCN(C1)[C@H]1Cc2ccccc2Sc2c1cc(Cl)cc2)C	-6.75542	5.0523	372.955
C2119	HLPPSQPFFGNHHE-MJGOQNOKSA-N	CCN([C@@H]1CCN(C1)[C@H]1Cc2ccccc2Sc2c1cc(Cl)cc2)C	-6.75542	5.0523	372.955
C2120	HLPPSQPFFGNHHE-IEBWSBKVSA-N	CCN([C@@H]1CCN(C1)[C@@H]1Cc2ccccc2Sc2c1cc(Cl)cc2)C	-6.75542	5.0523	372.955
C2121	HLPPSQPFFGNHHE-PKOBYXMFSA-N	CCN([C@H]1CCN(C1)[C@@H]1Cc2ccccc2Sc2c1cc(Cl)cc2)C	-6.75542	5.0523	372.955
C1669	WSPOMRSOLSGNFJ-AUWJEWJLSA-N	CN(CC/C=C\1/c2ccccc2Sc2c1cc(Cl)cc2)C	-6.75	5.188	315.86
C2122	FQNNIZDWNAHSKK-UHFFFAOYSA-N	N(CC1CCCC=C1)CC1CCC(CC1)CNCC1CCCC=C1.Cl.Cl	-6.74548	7.0704	403.472
C2123	VBGLYOIFKLUMQG-UHFFFAOYSA-N	CCCCCc1cc(O)c2c(c1)OC(c1c2cc(C)cc1)(C)C	-6.74154	5.7278	310.43
C96	SLGBZMMZGDRARJ-UHFFFAOYSA-N	c1ccc2c(c1)c1ccccc1c1c2cccc1	-6.74	5.1462	228.288
C2124	DRLLEHPFGRESBT-UHFFFAOYSA-N	CC(=O)OCCN1CCN(CC1)CCCN1c2ccccc2Sc2c1cc(Cl)cc2.Cl.Cl	-6.73601	6.0583	518.927
C2125	NKJOXAZJBOMXID-UHFFFAOYSA-N	CCCCCCCCOCCCCCCCC	-6.73295	5.724	242.441
C2126	IBVBFSLPVBAYSV-SRJUEMFDSA-N	C[NH+](CC/C=C\1/c2ccccc2CCc2c1cc(Cl)cc2)C.[Cl-]	-6.73039	0.4089	348.309
C2127	FLKWNFFCSSJANB-UHFFFAOYSA-N	CCC(=O)n1c(=O)n(c2c1cccc2)C1CCN(CC1)CCC(c1ccccc1)(c1ccccc1)C#N	-6.73005	5.32798	492.611
C2128	BXHWNSFNMHETHT-UHFFFAOYSA-N	CS(=O)(=O)O.CS(=O)(=O)O.Nc1nccnc1N1CCN(CC1)CCC(c1ccccc1)(c1ccccc1)c1ccccc1	-6.72822	6.3592	641.801
C2129	TZWQBGUNOCNPLF-UHFFFAOYSA-N	Brc1ccc(nc1)SCCCCCCCCCCN1CSCC1.Cl.Cl	-6.72817	7.6052	490.392
C2130	NYVYQBXTIUYRRP-UHFFFAOYSA-N	N(CC1CC2CC1C=C2)CC1CCC(CC1)CNCC1CC2CC1C=C2.Cl.Cl	-6.72676	6.7822	427.494
C2131	TXVGQCHMEAUKDG-YGICXTQQSA-N	Oc1ccc2c(c1)[C@]13CCCC[C@H]3[C@@H](C2)N(CC1)CCC1=CCCCC1.Cl	-6.7255	6.081	387.986
C2132	QETMIYRHIXHGJK-MHTZHOPKSA-N	CCN(CC/N=c/1\cc2c(cc1Nc1ccc(cc1)Cl)nc1c(n2c2ccc(cc2)Cl)cccc1)CC	-6.71269	7.5446	530.491
C2133	DDZPFBBCIRKVTQ-UHFFFAOYSA-N	CCCCOc1ccc(cc1)OCC(=O)N(c1cccc(c1)OC)CCC[NH+](CC)CC.[Cl-]	-6.70819	0.6049	479.052
C2134	KRWCIQBJZIARTN-UHFFFAOYSA-N	CCCCOc1ccc(cc1)OCC(=O)N(c1cccc(c1)OCC)CC[NH+](CC)CC.[Cl-]	-6.70819	0.6049	479.052
C2135	RUCMWNQXNTYTFC-LVEZLNDCSA-N	CC(NC(=O)CN1CCN(CC1)CC1COC2(O1)c1ccccc1C=Cc1c2cccc1)C.OC(=O)/C=C/C(=O)O.OC(=O)/C=C/C(=O)O	-6.70523	2.6194	679.714
C97	YJDYCULVYZDESB-HKQXQEGQSA-N	O=C1CC[C@@H]2[C@]1(C)CC[C@H]1[C@H]2CC[C@@H]2[C@]1(C)CCCC2	-6.7	4.9883	274.441
C98	JVHMUUUYNIPCPF-GDLZYMKVSA-N	Oc1ccc(c(c1)C)O[P@@](=O)(Oc1c(C)cccc1O)Oc1cc(O)ccc1C	-6.7	5.3735	416.361
C2136	JIOPMQJPYHJGJA-UHFFFAOYSA-N	CCCCC1=CC(N(C(C1)(C)C)C(=O)CN(Cc1ccccc1)C)(C)C	-6.69965	4.9624	356.545
C2137	JCKOFFJWBOVAAV-UHFFFAOYSA-N	Cc1oc(c(c1)C(=O)c1cc(I)c(c(c1)I)O)C	-6.699	4.0422	468.026
C2138	BSVYJQAWONIOOU-UHFFFAOYSA-N	CCN(CCOc1ccc2c(c1)C(=O)c1c2ccc(c1)OCCN(CC)CC)CC.Cl.Cl	-6.69671	5.9432	483.471
C2139	GUGOEEXESWIERI-UHFFFAOYSA-N	OC(c1ccc(cc1)C(C)(C)C)CCCN1CCC(CC1)C(c1ccccc1)(c1ccccc1)O	-6.69003	6.3837	471.673
C2140	WBERNRVMJQYKKR-UHFFFAOYSA-N	CN(c1ccc(cc1)Nc1c2ccccc2nc2c1cccc2)C	-6.68992	5.2706	313.396
C2141	JFGXCMKVTZAJMD-UHFFFAOYSA-N	OC(c1ccccc1)(c1ccccc1)C1CCCC(N1)C(c1ccccc1)(c1ccccc1)O	-6.68621	5.6981	449.583
C2142	HATPKJUIWSKCJI-UHFFFAOYSA-M	CCCCC(C(=O)n1c2ccccc2[nH]c(=O)c2c1cccc2)C(=O)[O-].[Na+]	-6.68232	2.2415	374.366
C99	HKMTVMBEALTRRR-UHFFFAOYSA-N	c1ccc2c(c1)c1ccc3c(c1C2)cccc3	-6.68	4.411	216.277
C2143	SHTAFWKOISOCBI-UHFFFAOYSA-N	CCOC(=O)C1(CCN(CC1)CCC(c1ccccc1)(c1ccccc1)C#N)c1ccccc1.Cl	-6.67652	6.22318	489.048
C2144	KVNCMNVGQHEHGC-UHFFFAOYSA-N	CC(N(C(C)C)CCSC(=O)N1c2cccnc2Sc2c1cccc2C(F)(F)F)C	-6.67447	6.7401	455.56
C2145	FRQSLQPWXFAJFO-UHFFFAOYSA-N	CCOCOC(=O)c1ccccc1Nc1c(Cl)ccc(c1Cl)C	-6.66579	5.2692	354.228
C2146	ZOWYFYXTIWQBEP-UHFFFAOYSA-N	CCOc1ccc(cc1OCC)Cc1nccc2c1cc(OCC)c(c2)OCC	-6.66487	5.4204	395.491
C2147	CFAPPJQXJQUYNZ-AUUXLREUSA-N	COC(=O)CCN1CCN(CC1)CC/C=C/1\c2ccccc2Sc2c1cc(Cl)cc2.Cl.Cl	-6.66336	6.2869	515.923
C2148	LCIYPQCPCSHMJD-UHFFFAOYSA-N	CCCCC1=CC(N(C(C1)(C)C)C(=O)CN1CCCCCC1)(C)C	-6.66233	4.6443	334.539
C2149	RSXZRFHNNTTWCB-UHFFFAOYSA-N	CN1CCCC(C1)CC1c2ccccc2Sc2c1cccc2.Cl	-6.66104	5.7549	345.929
C2150	LFYKIVVWZIBLAT-UHFFFAOYSA-L	C[N+]1(CCCCCCCCCCCC[N+]2(C)CCOCC2)CCOCC1.[I-].[I-]	-6.65247	-2.2334	624.422
C2151	IHUNBGSDBOWDMA-AQFIFDHZSA-N	COc1cc(C)c(c(c1C)C)/C=C/C(=C/C=C/C(=C/C(=O)O)/C)/C	-6.65107	5.167	326.429
C2152	FUSNMLFNXJSCDI-UHFFFAOYSA-N	Cc1cccc(c1)N(C(=S)Oc1ccc2c(c1)cccc2)C	-6.64163	4.9483	307.409
C100	IJFPVINAQGWBRJ-UHFFFAOYSA-N	CC(CCCCCOC(=O)c1ccccc1C(=O)OCCCCCC(C)C)C	-6.64	6.433	390.556
C2153	WHQCHUCQKNIQEC-UHFFFAOYSA-N	CCc1oc2c(c1C(=O)c1cc(Br)c(c(c1)Br)O)cccc2	-6.62659	5.4568	424.083
C2154	RILGWRDUQRNRJM-LBCIAOCBSA-M	CCCCC[N+]12CCC(C(C1)C=C)C[C@@H]2[C@H](c1ccnc2c1cc(OC)cc2)O.[Cl-]	-6.62589	1.841	431.011
C2155	GVOUFPWUYJWQSK-UHFFFAOYSA-N	CC(=O)Oc1ccc(cc1)C(=C1CCCCC1)c1ccc(cc1)OC(=O)C	-6.62421	5.3032	364.434
C2156	HWLKAQICMUZYAG-UHFFFAOYSA-N	C1CCC(CC1)NCC1CCC(CC1)CNCC1CCCCC1.Cl.Cl	-6.62318	7.2708	393.478
C101	CVUGPAFCQJIYDT-CYBMUJFWSA-N	Clc1ccc(cc1)[C@@H](C(Cl)(Cl)Cl)c1ccccc1Cl	-6.62	6.4955	354.486
C102	LFVLUOAHQIVABZ-UHFFFAOYSA-N	COP(=S)(Oc1cc(Cl)c(cc1Cl)I)OC	-6.62	5.1447	412.997
C2157	DTVMSQHPXIPLED-BTJKTKAUSA-N	C1CCN(CC1)CC1COC2(O1)c1ccccc1C=Cc1c2cccc1.OC(=O)/C=C\C(=O)O	-6.61686	3.9225	463.522
C2158	BTFMCMVEUCGQDX-UHFFFAOYSA-N	OCCC1CCN(CC1)CCCN1c2ccccc2Sc2c1cc(cc2)C(=O)C	-6.60394	4.9793	410.572
C2159	XSGIUPVGODDVRD-MONHGIHASA-N	OCCN1CCN(CC1)CC/C=C/1\c2ccccc2Sc2c1ccc(c2)I.Cl.Cl	-6.60309	5.6673	565.338
C2160	YRPPIMNBOSCROA-UHFFFAOYSA-L	[O-]S(=O)(=O)[O-].CCCCN(C(=O)OCC[N+](CC)(C)C)CCCC.CCCCN(C(=O)OCC[N+](CC)(C)C)CCCC	-6.6008	5.9858	642.932
C2161	NYFGFEHEOLLIMX-UHFFFAOYSA-N	CCCCOc1ccc(cc1)OCC(=O)N(c1cccc(c1)OC)CCN1CCCCC1.Cl	-6.59577	5.5119	477.036
C103	GOHBXWHNJHENRX-UHFFFAOYSA-N	Cc1cc2ccccc2c2c1c1ccccc1cc2	-6.59	5.4546	242.314
C2162	WVYWSPZQGQMPKW-SPIKMXEPSA-N	OC(=O)/C=C\C(=O)O.OC(=O)/C=C\C(=O)O.CCCC(=O)c1ccc2c(c1)N(CCCN1CCN(CC1)C)c1c(S2)cccc1	-6.58987	4.274	641.732
C2163	BANLNYYTSYHBAP-UHFFFAOYSA-N	CCCCOC(=O)CC(=CC(=O)OCCCC)C(=O)OCCCC	-6.58275	3.3328	342.427
C2164	XMLGEAMAMPIBRC-UHFFFAOYSA-N	Nc1ccc(nn1)N1CCN(CC1)CCC(c1ccccc1)(c1ccccc1)c1ccccc1	-6.57365	5.1896	449.59
C2165	XQEPSRGXVQDHMK-FJUODKGNSA-N	CN(CC/C=C/1\c2ccccc2Sc2c1cc(Br)cc2)C.Cl	-6.57323	6.0991	396.772
C2166	XQEPSRGXVQDHMK-KIUKIJHYSA-N	CN(CC/C=C\1/c2ccccc2Sc2c1cc(Br)cc2)C.Cl	-6.57323	6.0991	396.772
C2167	ZSZDLICNXAEVQW-UHFFFAOYSA-N	CCC1=NCCC1(c1ccccc1)c1ccccc1	-6.57075	3.663	249.35
C104	JTGMTYWYUZDRBK-UHFFFAOYSA-N	Cc1c2ccccc2c(c2c1cccc2)C	-6.57	4.6098	206.282
C105	ZWPVHELAQPIZHO-UHFFFAOYSA-N	Clc1ccc(c(c1)Cl)c1cc(Cl)ccc1Cl	-6.57	5.9672	291.988
C106	ASVDRLYVNFOSCI-UHFFFAOYSA-N	Cc1cc2c(c3c1cccc3)ccc1c2cccc1	-6.57	5.4546	242.314
C2168	FTNWXGFYRHWUKG-UHFFFAOYSA-N	CN(CCCN1c2ccccc2Sc2c1cc(cc2)C(F)(F)F)C.Cl	-6.56451	6.1268	388.878
C107	YTBRNEUEFCNVHC-UHFFFAOYSA-N	Clc1ccc(cc1)c1ccc(cc1)Cl	-6.56	4.6604	223.098
C2169	FOPVWIQJESKKKW-UHFFFAOYSA-N	OC(=O)C(=O)O.CCC(NCC1COC2(O1)c1ccccc1CCc1c2cccc1)C	-6.55905	3.3363	427.49
C2170	YSMRWXYRXBRSND-UHFFFAOYSA-N	Cc1ccccc1OP(=O)(Oc1ccccc1C)Oc1ccccc1C	-6.55768	6.2567	368.363
C2171	BOAAOVKNVJHBAN-ZXDBEMHSSA-N	CN(CC/C=C\1/c2ccccc2Sc2c1c(ccc2)C(F)(F)F)C.Cl	-6.55706	6.3554	385.874
C2172	KAKFVUQHGXFCIM-FJUODKGNSA-N	CN(CC/C=C/1\c2ccccc2Sc2c1cc(cc2)C(F)(F)F)C.Cl	-6.55706	6.3554	385.874
C2173	KAKFVUQHGXFCIM-KIUKIJHYSA-N	CN(CC/C=C\1/c2ccccc2Sc2c1cc(cc2)C(F)(F)F)C.Cl	-6.55706	6.3554	385.874
C2174	PURWGRLHMWOIRC-UHFFFAOYSA-N	Clc1ccc2c(c1)N(CCCN1CCN(CC1)C(=O)N)c1c(S2)cccc1	-6.55602	4.6702	402.941
C2175	PNUYXAYDWHIMEC-UHFFFAOYSA-N	BrCCSCCCCC(=O)NCCNC(=O)CCCCSCCBr	-6.55524	4.5974	506.36
C2176	NOZSPKHARJALMX-UHFFFAOYSA-N	N#CC(c1cccc2c1cccc2)(CC=C(C)C)CCN1CCCCC1.Cl	-6.55379	6.57338	382.969
C2177	AQTQHPDCURKLKT-JKDPCDLQSA-N	OS(=O)(=O)O.O=CN1c2cc(OC)c(cc2[C@]23[C@@H]1[C@@](O)(C(=O)OC)[C@H](OC(=O)C)[C@]1([C@@H]3N(CC2)CC=C1)CC)[C@]1(C[C@@H]2CN(CCc3c1[nH]c1c3cccc1)C[C@](C2)(O)CC)C(=O)OC	-6.55092	4.5222	923.036
C2178	GOIQOQCNFWYSTQ-UHFFFAOYSA-N	CCC(C(=O)O)Cc1c(I)cc(c(c1I)O)I	-6.54916	3.8593	571.917
C2179	YGGWVLPESBDDGW-UHFFFAOYSA-N	CN(CCCN1c2cc(Cl)ccc2Sc2c1cc(O)c(c2)O)C.Cl	-6.53885	5.1726	387.324
C2180	ZPANWZBSGMDWON-UHFFFAOYSA-N	Oc1ccc2c(c1Cc1c(O)ccc3c1cccc3)cccc2	-6.53812	4.995	300.351
C2181	URXQDXAVUYKSCK-UHFFFAOYSA-N	CCCCCCCCCCCCCCCC[NH+](C)C.[Cl-]	-6.53727	1.6162	305.97
C2182	LUWRORGRVIUPSU-RFAYYOGSSA-N	Cc1ccc(cc1)N/N=C/1\C(=O)CC(C\C1=N/NC(=O)c1cnc([nH]c1=O)C)(C)C	-6.5356	2.7936	408.454
C2183	BPLUKJNHPBNVQL-UHFFFAOYSA-N	c1ccc(cc1)[As](c1ccccc1)c1ccccc1	-6.53269	2.2028	306.233
C2184	IMNYNMDGLNYDIY-SRJUEMFDSA-N	C[NH+](CC/C=C\1/c2ccccc2C=Cc2c1cc(Cl)cc2)C.[Cl-]	-6.53085	0.7941	346.293
C2185	IYJMSDVSVHDVGT-PEQKVOOWSA-N	CO[C@H]1[C@@H](O)C[C@@H](O[C@@H]1C)O[C@H]1[C@@H](O)C[C@@H](O[C@@H]1C)O[C@H]1[C@@H](O)C[C@@H](O[C@@H]1C)O[C@H]1CC[C@]2([C@@H](C1)CC[C@@H]1[C@@H]2C[C@@H](O)[C@]2([C@]1(O)CC[C@@H]2C1=CC(=O)OC1)C)C	-6.52873	2.8722	794.965
C2186	QSHDDOUJBYECFT-UHFFFAOYSA-N	[Hg]	-6.52416	-0.0025	200.59
C108	IDZYLIZKJFAXAS-UHFFFAOYSA-N	CCCCCCCC(=O)OCN1C(=O)NC(C1=O)(c1ccccc1)c1ccccc1	-6.52	4.6099	408.49
C2187	LSVAHJRFSZHOBF-UHFFFAOYSA-N	c1ccc(cc1)C(c1ccccc1)(c1ccccc1)CCN1CCN(CC1)c1ncccn1	-6.5175	5.0262	434.575
C2188	BYTVUZSLDOOEOJ-UHFFFAOYSA-N	c1ccc(cc1)C(c1ccccc1)(c1ccccc1)CCN1CCN(CC1)c1cnccn1	-6.5175	5.0262	434.575
C2189	DRQHMYYWGQFHOV-UHFFFAOYSA-N	CC(=CCC(c1cccc2c1cccc2)(C(=O)N)CCN1CCCCC1)C	-6.51641	5.4334	364.524
C2190	NOAOISNWUKHGKB-UHFFFAOYSA-N	CCCCCCCCCCCCCCCCCNCCSS(=O)(=O)O	-6.51096	7.4551	395.664
C109	QORAVNMWUNPXAO-UHFFFAOYSA-N	Clc1ccc(c(c1)Cl)c1ccc(cc1Cl)Cl	-6.51	5.9672	291.988
C110	JWBOIMRXGHLCPP-CYBMUJFWSA-N	ClC([C@@H](c1ccccc1Cl)c1ccc(cc1)Cl)Cl	-6.51	5.929	320.041
C2191	OLGVYMCHLGYBAQ-UHFFFAOYSA-N	CC(=CCN(CC=C(C)C)CCC(c1cccc2c1cccc2)C(=O)N)C	-6.50866	5.7335	364.524
C2192	VRBJICNRMCPYFG-UHFFFAOYSA-N	COc1cc2CC[NH+](C(c2cc1OC)CCc1cc(Cl)c(c(c1)Cl)Cl)C.[Cl-]	-6.50825	2.9819	451.214
C2193	KJTKQMGARPGBEV-UHFFFAOYSA-N	Clc1ccccc1CCNC1CCC(CC1)NCCc1ccccc1Cl.CC(=O)O.CC(=O)O	-6.50743	6.2326	511.481
C2194	JWBOIMRXGHLCPP-UHFFFAOYSA-N	ClC(C(c1ccccc1Cl)c1ccc(cc1)Cl)Cl	-6.5052	5.929	320.041
C2195	XCPGHVQEEXUHNC-UHFFFAOYSA-N	COc1cc(ccc1Nc1c2ccccc2nc2c1cccc2)NS(=O)(=O)C	-6.50288	5.7385	393.459
C2196	SXYLQUYLIISZOT-UHFFFAOYSA-N	ClCCN(c1ccc(cc1)OC(=O)c1cccc(c1)Cl)CCCl	-6.49214	4.8432	372.673
C2197	SWPGGPQCAMUQDY-UHFFFAOYSA-N	BrCCN(c1ccc(cc1)OC(=O)c1ccccc1)CCBr	-6.49069	4.502	427.13
C111	NEKOXWSIMFDGMA-UHFFFAOYSA-N	CCCN(c1c(cc(cc1[N+](=O)[O-])C(C)C)[N+](=O)[O-])CCC	-6.49	5.2992	309.361
C2198	XURCMZMFZXXQDJ-UKNJCJGYSA-N	CCCCCC(=O)O[C@@]1(CC[C@@H]2[C@]1(C)CC[C@H]1[C@H]2CCC2=CC(=O)CC[C@H]12)C(=O)C	-6.48825	5.5795	414.578
C2199	CAQICVDDBQWJMA-UHFFFAOYSA-L	C[N+]1(CCCCCCCCCC[N+]2(C)CCCC2)CCCC1.[I-].[I-]	-6.48675	-1.4864	564.37
C2200	OZKQKNRORLBWRX-UHFFFAOYSA-L	CC[N+]1(CCCCCC[N+]2(CC)CCCCC2)CCCCC1.[I-].[I-]	-6.48675	-1.4864	564.37
C2201	NHLUVTZJQOJKCC-UHFFFAOYSA-N	CCCCCCCCCCCCCCCCN(C)C	-6.48217	6.0293	269.509
C2202	QIFHNTOKFMLIEO-UHFFFAOYSA-N	OCCN1CCN(CC1)CCC=C1c2cc(Cl)ccc2Sc2c1cc(Cl)cc2.Cl.Cl	-6.47569	6.3695	508.332
C2203	COUZOQKUCIBMSF-UHFFFAOYSA-N	Clc1ccccc1CNCC1CCC(CC1)CNC1CCCCC1.Cl.Cl	-6.4729	7.5441	421.875
C2204	POAXZLNEIRHMQK-UHFFFAOYSA-N	CCCCOc1ccc(cc1)OCC(=O)N(c1ccc(cc1OC)OC)CCN(CC)CC.Cl	-6.47194	5.4385	495.051
C2205	FPKXTKCPROWUMS-UHFFFAOYSA-N	CCCCOc1ccc(cc1)OCC(=O)N(c1cc(OC)ccc1OC)CCN(CC)CC.Cl	-6.47194	5.4385	495.051
C2206	WZUMCRQKXQMYEY-UHFFFAOYSA-N	COc1cc2c(cc1OC)CCN(C2CCc1ccc(c(c1Cl)Cl)Cl)C	-6.47166	5.7637	414.753
C2207	IJLARBWXSSXHNL-UHFFFAOYSA-N	COc1cc2CCN(C(c2cc1OC)CCc1cc(Cl)c(cc1Cl)Cl)C	-6.47166	5.7637	414.753
C2208	VXJXLPVDCAXFRR-BTJKTKAUSA-N	OC(=O)/C=C\C(=O)O.CCCC(=O)c1ccc2c(c1)N(CCCN(C)C)c1c(S2)cccc1	-6.47124	5.0006	470.581
C112	ALDJIKXAHSDLLB-UHFFFAOYSA-N	Clc1ccc(c(c1)c1cccc(c1Cl)Cl)Cl	-6.47	5.9672	291.988
C2209	ZYMUNTZVOUBQAI-JSAVKQRWSA-N	COc1ccc(cc1)/C=C/1\CCC/C(=C\c2ccc(cc2)OC)/C1=O	-6.46738	4.9238	334.408
C2210	FEUBUXUFKHXRKO-UHFFFAOYSA-N	O=C(N1c2ccccc2Sc2c1nccc2)OCCOCCN1CCCCC1.Cl	-6.46627	5.1283	435.967
C2211	ITYHHDFUDHMOMP-UHFFFAOYSA-N	COC1(CCC(CC1)NCCCC(=O)c1ccc(cc1)F)c1cccc(c1)C(F)(F)F.Cl	-6.46621	7.0744	473.931
C2212	NAVVOYFFGOHKJL-UHFFFAOYSA-N	C1CCN(CC1)c1nc(c(o1)c1ccccc1)c1ccccc1	-6.45813	5.0639	304.386
C2213	OCAPBUJLXMYKEJ-UHFFFAOYSA-N	c1ccc(cc1)c1ccc(cc1)C(n1ccnc1)c1ccccc1	-6.45251	5.1878	310.392
C2214	CLOMYZFHNHFSIQ-UHFFFAOYSA-N	OC(=O)c1cccnc1Nc1cccc(c1C)Cl	-6.45069	3.5582	262.692
C2215	QTRALMGDQMIVFF-UHFFFAOYSA-N	CCOCCN(C(=O)C(Cl)Cl)Cc1ccc(cc1)Oc1ccc(cc1)[N+](=O)[O-]	-6.44887	5.0791	427.278
C2216	JAYAGJDXJIDEKI-PTGWOZRBSA-N	OC[C@H]1O[C@@H](O[C@@H]2[C@@H](C)O[C@H](C[C@@H]2OC(=O)C)O[C@H]2[C@@H](O)C[C@@H](O[C@@H]2C)O[C@H]2[C@@H](O)C[C@@H](O[C@@H]2C)O[C@H]2CC[C@]3([C@@H](C2)CC[C@@H]2[C@@H]3C[C@@H](O)[C@]3([C@]2(O)CC[C@@H]3C2=CC(=O)OC2)C)C)[C@@H]([C@H]([C@@H]1O)O)O	-6.43562	0.6131	985.116
C2217	FOQGDCBIMVXYSR-UHFFFAOYSA-N	CCN(CCOC(=O)N1c2ccccc2Sc2c1cccc2)CC.Cl	-6.43553	5.6347	378.916
C2218	PFKRTWCFCOUBHS-UHFFFAOYSA-N	CCCCCCCCCCCCCCCCCCN(C)C.Cl	-6.43388	7.6115	334.023
C2219	QTKBGOFNZQTOTA-UHFFFAOYSA-N	CN(CCCC1c2ccccc2Sc2c1cc(Cl)cc2)C.Br	-6.43048	6.2364	398.788
C2220	DTVJXCOMJLLMAK-UHFFFAOYSA-N	O=C(N1c2ccccc2Sc2c1nccc2)OCCOCCN1CCCCC1	-6.4298	4.3263	399.506
C2221	CHQGYMXXKZPWOI-UHFFFAOYSA-N	OC(=O)C(CC(=O)O)(CC(=O)O)O.CN1C2CCC1CC(C2)OC1c2ccccc2CCc2c1cccc2	-6.4284	3.2058	525.59
C2222	XVXVYISMBXFBHS-UHFFFAOYSA-N	O=C(C(c1ccccc1)c1ccccc1)OC1CC[NH+](CC1)CCc1ccccc1.[Cl-]	-6.42463	2.2249	435.986
C2223	JPNGOBZOWYGRFR-BTJKTKAUSA-N	CN1CCN(CC1)C1Cc2ccccc2Sc2c1cccc2Br.OC(=O)/C=C\C(=O)O	-6.42036	4.0325	505.425
C2224	GEXJJXJFZFVTFV-UHFFFAOYSA-N	COC(=O)C(CCc1nc2c(s1)nc(s2)CCC(C(=O)OC)(C)C)(C)C	-6.41862	4.0164	398.54
C2225	ZDJJYFKGWFWSON-UHFFFAOYSA-N	CNc1ccnc(n1)N1CCN(CC1)CCC(c1ccccc1)(c1ccccc1)c1ccccc1	-6.4109	5.1409	463.617
C2226	SGAJOYBPLOZFGE-UHFFFAOYSA-N	CCCCCCCCOc1ccccc1NC(=O)OCC[NH+]1CCCCC1.[Cl-]	-6.40885	2.6894	412.994
C2227	BWIOFDGLPHIMAP-BTJKTKAUSA-N	OC(=O)/C=C\C(=O)O.CCN(CC1COC2(O1)c1ccccc1CCc1c2cccc1)CC	-6.40864	3.4553	453.527
C2228	DSKIOWHQLUWFLG-SPIKMXEPSA-N	CN1CCN(CC1)CCCN1c2ccccc2Sc2c1cc(Cl)cc2.OC(=O)/C=C\C(=O)O.OC(=O)/C=C\C(=O)O	-6.40596	3.9446	606.087
C2229	BQHBRMFSBVLTGL-UHFFFAOYSA-M	ClCCN(c1cc(ccc1C)C(=O)NC(C(=O)[O-])Cc1ccccc1)CCCl.[Na+]	-6.40563	2.7609	445.315
C2230	LAOOXBLMIJHMFO-UHFFFAOYSA-N	CCN(CCNc1ccc(c2c1c(=O)c1c(s2)cccc1)C)CC.Cl	-6.40193	5.3518	376.943
C2231	ULLNJSBQMBKOJH-VIVFLBMVSA-N	CCOC1O[C@@H]([C@@H]([C@H]1O)OCc1ccccc1)[C@H](OCc1ccccc1)COCc1ccccc1	-6.39938	4.4963	478.577
C2232	LCRXWIKBUJLRRR-UHFFFAOYSA-N	COc1cc2c(cc1OC)CCN(C2CCc1cc(Cl)cc(c1OC)Cl)C	-6.39829	5.1189	410.334
C2233	DVLBYTMYSMAKHP-UHFFFAOYSA-N	CCCC(=O)c1ccc2c(c1)N(CCCN1CCN(CC1)C)c1c(S2)cccc1	-6.39487	4.8504	409.587
C2234	MCWAFEJHLHEFOD-UHFFFAOYSA-N	CN(CC(CC1c2ccccc2CCc2c1cccc2)C)C.Cl	-6.39455	5.3069	329.907
C2235	DEVDLFIOPPCXAW-UHFFFAOYSA-N	Cc1ccccc1CNCC1CCC(CC1)CNCc1ccccc1C.Cl.Cl	-6.39129	7.375	423.462
C2236	KCCCWBMAYXETHM-UHFFFAOYSA-N	Cc1ccc(cc1)CNCC1CCC(CC1)CNCc1ccc(cc1)C.Cl.Cl	-6.39129	7.375	423.462
C113	ZGHQUYZPMWMLBM-UHFFFAOYSA-N	Clc1ccc(cc1Cl)c1ccccc1	-6.39	4.6604	223.098
C2237	RFIXURDMUINBMD-UHFFFAOYSA-N	CC(NC(C(c1cc(I)c(c(c1)I)O)O)C)CCc1ccccc1	-6.37827	5.0251	551.2
C2238	SHGAZHPCJJPHSC-XFYACQKRSA-N	C/C(=C\C=C\C(=C/C(=O)O)\C)/C=C/C1=C(C)CCCC1(C)C	-6.37739	5.6026	300.435
C2239	XMNLGWOTBAOGKU-UHFFFAOYSA-N	C[NH+]1C(C)Cc2c(C1CCc1ccc(cc1)Cl)cc(c(c2)C)C.[Cl-]	-6.37683	2.6632	364.352
C2240	SHGAZHPCJJPHSC-YCNIQYBTSA-N	C/C(=C\C=C\C(=C\C(=O)O)\C)/C=C/C1=C(C)CCCC1(C)C	-6.37636	5.6026	300.435
C2241	LOEQGPPJCCUXEJ-UHFFFAOYSA-N	CS(=O)(=O)O.CCN(CCNc1ccc(c2c1c(=O)c1c(s2)cccc1)CO)CC	-6.3724	4.3185	452.587
C2242	SISNUVGPTCCAFS-UHFFFAOYSA-N	OC(=O)C(=O)O.CCN(CC1COC2(O1)c1cc(Cl)ccc1OCc1c2cccc1)CC	-6.37197	3.3463	463.908
C2243	IMTAXJFNNPTBMW-UHFFFAOYSA-N	Brc1ccc2c(c1)c(=O)n(c(n2)C)CCCNC1CCCCC1.Cl	-6.36984	4.9727	414.768
C114	ZDYJWDIWLRZXDB-UHFFFAOYSA-N	Clc1ccc(cc1)C(=C(Cl)Cl)c1ccccc1Cl	-6.36	6.1879	318.025
C2244	AMHPDAAVNPTIAH-UHFFFAOYSA-N	CCN(CCSCCOC(=O)N1c2ccccc2Sc2c1nccc2)CC.Cl	-6.35343	5.7629	440.022
C2245	JBMWOJWZSMCBJJ-QZQOTICOSA-N	CCOC(=O)c1ccc(cc1)/N=N/C1C(=NN(C1=O)c1ccccc1)C	-6.35141	3.2389	350.371
C115	MWPLVEDNUUSJAV-UHFFFAOYSA-N	c1ccc2c(c1)cc1c(c2)cccc1	-6.35	3.993	178.229
C116	REIUXOLGHVXAEO-UHFFFAOYSA-N	CCCCCCCCCCCCCCCO	-6.35	5.0699	228.414
C2246	DEGBQQPZHARPFX-UHFFFAOYSA-N	CNC(CC12CC3(C)CC(C2c2ccccc2)CC(C1)(C3)C)C.Cl	-6.34842	6.5676	347.965
C2247	NKANXQFJJICGDU-QPLCGJKRSA-N	CC/C(=C(\c1ccccc1)/c1ccc(cc1)OCCN(C)C)/c1ccccc1	-6.34831	5.9961	371.515
C2248	BVWRBIHNYFOGFB-UHFFFAOYSA-N	C1CCC(CC1)NCC1Cc2c(C1)c1Cc2cc1CNC1CCCCC1.Cl.Cl	-6.34558	7.036	425.478
C2249	HVZBLYFIPJDENZ-UHFFFAOYSA-N	CC1CCCCN1CCCOC(=O)c1ccc(cc1)C1CCCCC1	-6.34282	5.0935	343.503
C2250	VWZPIJGXYWHBOW-UHFFFAOYSA-N	CCCCCCCCOc1ccccc1C(=O)Nc1ccc(cc1)C(=O)OCC[N+](CC)(CC)C.[Br-]	-6.34271	3.3984	563.567
C117	MUMQYXACQUZOFP-GFCCVEGCSA-N	ClC[C@H](N1C(=O)c2c(C1=O)cccc2)SP(=S)(OCC)OCC	-6.34	4.4667	393.846
C2251	AGOYDEPGAOXOCK-KCBOHYOISA-N	CC[C@H]1OC(=O)[C@H](C)[C@@H](O[C@H]2C[C@@](C)(OC)[C@H]([C@@H](O2)C)O)[C@H](C)[C@@H](O[C@@H]2O[C@H](C)C[C@@H]([C@H]2O)N(C)C)[C@](C[C@H](C(=O)[C@@H]([C@H]([C@]1(C)O)O)C)C)(C)OC	-6.33985	2.4397	747.953
C2252	GTKDEBRRAOOCCY-UHFFFAOYSA-N	ClCCN(C(=O)NC1CCCCCCCCCCC1)N=O	-6.33462	4.9824	317.855
C2253	FPKATRSBAJEXMW-UHFFFAOYSA-M	COc1cc(C[N+](CCOCCC2CCC3CC2C3(C)C)(CC)CC)c(cc1OC)Br.[Br-]	-6.33337	3.3059	577.433
C2254	VGLITONBHLMDKO-UHFFFAOYSA-M	CCOc1cc(C[N+](CCOCCC2CCC3CC2C3(C)C)(C)C)c(cc1OCC)Br.[Br-]	-6.33337	3.3059	577.433
C2255	HBFZMCOXWWZMGL-UHFFFAOYSA-N	CCCCCOc1ccc2c(c1)[nH]c1c2ccnc1C.Cl	-6.33175	5.3955	304.814
C2256	UFIVBRCCIRTJTN-UHFFFAOYSA-N	N#CC(c1ccccc1)(c1ccccc1)CCN1CCC(CC1)(C(=O)O)c1ccccc1	-6.3317	4.94268	424.534
C2257	FRTVWNBCUKELQF-UHFFFAOYSA-N	OC(=O)C(=O)O.CCC(=O)N(C(CN1CCC(CC1)c1ccccc1)C)Cc1ccccc1.CCC(=O)N(C(CN1CCC(CC1)c1ccccc1)C)Cc1ccccc1	-6.32901	8.418	819.082
C2258	AJCAAYFLWRSTJO-UHFFFAOYSA-N	OC(=O)C(=O)O.CCC(=O)N(CC(N1CCC(CC1)c1ccccc1)C)Cc1ccccc1.CCC(=O)N(CC(N1CCC(CC1)c1ccccc1)C)Cc1ccccc1	-6.32901	8.418	819.082
C2259	VRHXTJPSLYPTOW-YAKHFBBESA-N	Clc1ccc2c(c1)/C(=C/CCCN1CCNCC1)/c1c(S2)cccc1.Cl	-6.32446	5.9904	407.4
C2260	WDQPAMHFFCXSNU-BGABXYSRSA-N	Clc1ccc(cc1)Nc1cc2nc3ccccc3n(c2c/c/1=N\C(C)C)c1ccc(cc1)Cl	-6.32266	7.6112	473.396
C118	FRCCEHPWNOQAEU-BRXBUPTESA-N	Cl[C@H]1C=C[C@H]2[C@@H]1[C@]1(Cl)C(=C([C@]2(C1(Cl)Cl)Cl)Cl)Cl	-6.32	5.2415	373.318
C2261	XKZLLDQKULUMEB-UHFFFAOYSA-N	O=C(C1CCC(CC1)C(=O)NCc1ccccc1Cl)NCc1ccccc1Cl.Cl.Cl	-6.31928	7.1182	492.266
C2262	XRPBPWMZJXTYTJ-UHFFFAOYSA-N	Clc1ccccc1C[NH2+]C12CCC(CC1)(CC2)[NH2+]Cc1ccccc1Cl.[Cl-].[Cl-]	-6.31855	-2.3262	462.283
C2263	OHEKTOKJOFXXFV-UHFFFAOYSA-N	CNC(CC12CC3CC(C1)CC(C2C1CCCCC1)C3)C.Cl	-6.31727	6.2001	325.96
C2264	BGQDCDRDPCVLJE-UHFFFAOYSA-N	COc1ccc2c3c1cccc3C(=O)c1c2cccc1	-6.31509	4.0598	260.287
C2265	OJLOPKGSLYJEMD-URPKTTJQSA-N	CCCCC(C/C=C/[C@H]1[C@H](O)CC(=O)[C@@H]1CCCCCCC(=O)OC)(O)C	-6.31387	3.9536	382.534
C2266	YNIVVSNZEPMJMD-UHFFFAOYSA-N	c1ccc(cc1)CNCC1CCC(CC1)CSCc1ccccc1.Cl.Cl	-6.31003	7.5109	412.459
C2267	AFYNWNWCDBFAJL-UHFFFAOYSA-N	Nc1cc2nc3cc(N)c(cc3c(c2cc1C)c1ccccc1)C	-6.30577	5.9986	313.396
C2268	IVFHUYCFFOSCLM-UHFFFAOYSA-N	CCN(CCCn1c2ccccc2[nH]c(=O)c2c1cccc2)CC	-6.30028	3.7769	323.432
C119	FFGKFDRZZAJYCH-UHFFFAOYSA-N	CCCCCCC(=O)OCN1C(=O)NC(C1=O)(c1ccccc1)c1ccccc1	-6.3	4.2198	394.464
C2269	TWLNPRLUHNFDCS-UHFFFAOYSA-N	OC(=O)C(=O)[O-].CC[NH+](CCn1c2cc(Cl)ccc2c2c1cc(OC)cc2)CC	-6.29783	1.2021	420.887
C2270	WLFCZUKGFJNFQY-UHFFFAOYSA-N	CS(=O)(=O)O.CN1CCN(CC1)CCCN1c2ccccc2Sc2c1cc(Cl)cc2	-6.29556	5.1058	470.048
C2271	WGOLRGXJPQEOEH-UHFFFAOYSA-N	CNCC1CCC2(C1)c1ccccc1C=Cc1c2cccc1.Cl	-6.29295	5.6689	325.875
C2272	LQCLVBQBTUVCEQ-QTFUVMRISA-N	CO[C@H]1C[C@@H](O[C@H]([C@@H]1OC(=O)C)C)O[C@H]1[C@H](C)[C@@H](O[C@@H]2O[C@H](C)C[C@@H]([C@H]2OC(=O)C)N(C)C)[C@@H](C)C[C@]2(OC2)C(=O)[C@@H]([C@H]([C@H]([C@H](OC(=O)[C@@H]1C)C)C)OC(=O)C)C	-6.29246	3.6209	813.968
C120	DFBKLUNHFCTMDC-CRWCAAKDSA-N	ClC1=C(Cl)[C@@]2(C([C@@]1(Cl)[C@H]1[C@@H]2[C@H]2C[C@@H]1[C@@H]1[C@H]2O1)(Cl)Cl)Cl	-6.29	4.4814	380.909
C121	ZXFXBSWRVIQKOD-CFKMXOCQSA-N	Cl[C@@H]1[C@@H]2O[C@@H]2[C@@H]2[C@H]1[C@]1(Cl)C(=C([C@]2(C1(Cl)Cl)Cl)Cl)Cl	-6.29	4.4527	389.317
C122	LVROLHVSYNLFBE-UHFFFAOYSA-N	Clc1ccc(c(c1c1ccccc1)Cl)Cl	-6.29	5.3138	257.543
C123	RIMXLXBUOQMDHV-UHFFFAOYSA-N	Clc1cc(ccc1Cl)c1ccccc1Cl	-6.29	5.3138	257.543
C124	RLLPVAHGXHCWKJ-MJGOQNOKSA-N	ClC(=C[C@@H]1[C@H](C1(C)C)C(=O)OCc1cccc(c1)Oc1ccccc1)Cl	-6.29	6.1133	391.288
C2273	PCZFVTPRFQOIND-UHFFFAOYSA-M	[O-]C(=O)CCCCCCCCCCC1CCC=C1.[Na+]	-6.28606	3.6035	274.374
C2274	DICMPTSIFYQYRL-UHFFFAOYSA-N	CCCCN(C(=O)N1CCCCC1)CCN(C(=O)N1CCCCC1)CCCC	-6.28229	4.2782	394.594
C2275	NEGMMKYAVYNLCG-UHFFFAOYSA-N	CCC1(C(=O)NC(=O)N1C)c1ccccc1	-6.28206	1.7402	218.252
C2276	GFUKPDBFDRKRRO-YXLFCKQPSA-N	c1cc(/C=C/c2ccccc2)nc(c1)/C=C/c1ccccc1	-6.27627	5.4224	283.366
C2277	JVUWHIGJTFNRNT-UHFFFAOYSA-N	CC[NH+](CCCOC(=O)n1c2ccccc2c2c1cccc2)CC.[Cl-]	-6.27181	0.098	360.878
C2278	NSYZCCDSJNWWJL-YXOIYICCSA-N	CCOC(=O)CCC(=O)O[C@H]1[C@@H](O[C@@H](C[C@@H]1N(C)C)C)O[C@@H]1[C@@H](C)[C@H](O[C@@H]2O[C@@H](C)[C@@H]([C@](C2)(C)OC)O)[C@@H](C)C(=O)O[C@H](CC)[C@@]([C@@H]([C@H](C(=O)[C@@H](C[C@@]1(C)O)C)C)O)(C)O	-6.2709	2.6798	862.053
C125	VGVIKVCCUATMNG-UHFFFAOYSA-N	Clc1cc(Cl)c(cc1c1ccccc1)Cl	-6.27	5.3138	257.543
C2279	BKRMCDAOAQWNTG-UHFFFAOYSA-N	COc1ccc2c(c1)c1c(C)c3cnccc3c(c1[nH]2)C	-6.26826	4.4947	276.332
C2280	HVHVTGIAAGQNOB-UHFFFAOYSA-N	NC(=O)Nc1ccc(cc1)[As](Sc1ccccc1C(=O)O)Sc1ccccc1C(=O)O	-6.26786	4.6267	516.422
C2281	IATJMLPKUHHHKY-HYMTUZTBSA-N	O[C@H]([C@H](C(=O)O)O)C(=O)O.CCC(CCN1CC[C@@]23[C@H]([C@H]1Cc1c3cc(cc1)OC)CCCC2)C	-6.2635	3.0051	491.617
C2282	YMSBFNUBFGRJNW-UHFFFAOYSA-N	C=CC[NH+]1CCc2c(C1CCc1ccc(cc1)Cl)cc(c(c2)OC)OC.[Cl-]	-6.26274	2.2313	408.361
C2283	JLZIDTSPQVEYJQ-UHFFFAOYSA-N	SCCNCCCCCCCCCCOc1ccc(cn1)Br.Cl	-6.2619	6.056	425.855
C2284	KRRMOOMFGMSJHJ-UHFFFAOYSA-N	ClCCN(c1ccc(cc1)OC(=O)c1ccccc1C)CCCl	-6.2613	4.4982	352.255
C2285	ZBGALQUZONQCFB-UHFFFAOYSA-N	ClCCN(c1ccc(cc1)OC(=O)c1ccc(cc1)C)CCCl	-6.2613	4.4982	352.255
C2286	HGHUDOBKZDREKS-UHFFFAOYSA-N	CCC1(CC)OC(c2c1cccc2)(CCCN(C)C)c1ccccc1C.Cl	-6.26044	6.4279	387.986
C126	ZMHWQAHZKUPENF-UHFFFAOYSA-N	Clc1ccc(cc1)c1cccc(c1Cl)Cl	-6.26	5.3138	257.543
C2287	JCDADBBKUHSPFI-UHFFFAOYSA-N	COC1CCN(CC1)CCCN1c2ccccc2Sc2c1cc(cc2)C(=O)C	-6.25984	4.9957	396.546
C2288	NGGMYCMLYOUNGM-CSDLUJIJSA-N	CO[C@@H]1[C@@H](CC[C@@]2([C@H]1[C@@]1(C)O[C@@H]1CC=C(C)C)CO2)OC(=O)/C=C/C=C/C=C/C=C/C(=O)O	-6.25434	3.9154	458.544
C2289	OTCCTHBQSGSBNA-UHFFFAOYSA-N	ClCCN(c1ccc(cc1)OC(=O)c1cccc(c1)[N+](=O)[O-])CCCl	-6.25304	4.6212	383.226
C2290	SZLXDDJXOGZPON-RZWQWLLSSA-N	CSc1ccc(cc1)C(=O)CN1CC[C@@]23[C@H]([C@H]1Cc1c3cc(cc1)O)CCCC2.Cl	-6.25296	5.7953	444.029
C127	VAHKBZSAUKPEOV-UHFFFAOYSA-N	Clc1ccc(cc1)c1cc(Cl)ccc1Cl	-6.25	5.3138	257.543
C128	WWJZWCUNLNYYAU-UHFFFAOYSA-N	COP(=S)(Oc1ccc(cc1)Sc1ccc(cc1)OP(=S)(OC)OC)OC	-6.24	6.9312	466.469
C2291	QFVDKARCPMTZCS-UHFFFAOYSA-N	CN(c1ccc(cc1)C(c1ccc(cc1)N(C)C)(c1ccc(cc1)N(C)C)O)C	-6.23453	4.1688	389.533
C2292	QAQQSUVDOHQMHB-UHFFFAOYSA-N	CCCCCCOc1ccc(cc1)C(=O)OCCCN1CCCCC1C	-6.23386	5.0049	361.518
C2293	QXMJKFZFEVGIQU-UHFFFAOYSA-N	CN(c1ccc(cc1)CNCC1CCC(CC1)CNCc1ccc(cc1)N(C)C)C.Cl.Cl.Cl.Cl	-6.23199	8.4942	554.466
C2294	ZIIRLGTXQOPAQY-LIXABZRUSA-N	COc1ccc(cc1)CCN1CC[C@@]23[C@H]([C@H]1Cc1c3cc(cc1)OC)CCCC2.Cl	-6.23006	5.7448	428.007
C2295	KBPCUJVKCFELBB-UHFFFAOYSA-N	Ic1ccc(nc1)SCCCCCCCCN1CCSC1.Cl	-6.22914	5.8651	472.879
C2296	LNVQBBHYPGFSMX-UHFFFAOYSA-N	c1ccc(cc1)Nc1c2ccccc2nc2c1cccc2	-6.22508	5.2046	270.328
C2297	OSQHGAXCVAYZPZ-UHFFFAOYSA-K	[O-]C(=O)c1ccccc1Nc1cccc(c1)C(F)(F)F.[O-]C(=O)c1ccccc1Nc1cccc(c1)C(F)(F)F.[O-]C(=O)c1ccccc1Nc1cccc(c1)C(F)(F)F.[Al+3]	-6.22402	8.6565	867.647
C2298	RXTQHQMDNHGEEW-UHFFFAOYSA-N	Brc1ccc(nc1)OCCNCCSSCCNCCOc1ccc(cn1)Br.Cl.Cl	-6.21857	6.4058	625.269
C2299	ZYFPOJDYNPQXHJ-ZPMIJRNTSA-N	[O-][N+](=O)c1ccc(cc1)CCN1CC[C@@]23[C@H]([C@H]1Cc1c3cccc1)CCCC2.Cl	-6.21797	6.159	412.952
C2300	AXTGDCSMTYGJND-UHFFFAOYSA-N	CCCCCCCCCCCCN1CCCCCC1=O	-6.21773	5.2478	281.477
C2301	KTFMYEBLIXUAHY-HDPAMLMOSA-N	CC/C(=N\C(=O)C)/C(c1ccccc1)(c1ccccc1)CC(N(C)C)C.Cl	-6.21292	5.5124	386.958
C2302	XQCPFIQSRCZCMP-HDPAMLMOSA-N	CC/C(=N\C(=O)C)/C(c1ccccc1)(c1ccccc1)C(CN(C)C)C.Cl	-6.21292	5.3699	386.958
C129	BZTYNSQSZHARAZ-UHFFFAOYSA-N	Clc1ccc(cc1)c1ccc(cc1Cl)Cl	-6.21	5.3138	257.543
C2303	CTSPAMFJBXKSOY-UHFFFAOYSA-N	Cc1c2cnccc2c(c2c1c1ccccc1[nH]2)C	-6.20623	4.4861	246.306
C2304	XCXKZBWAKKPFCJ-UHFFFAOYSA-N	CCCCCCCCCCCCCCC(=O)C	-6.2049	5.6666	240.425
C2305	JPPQVFOALJMRFH-UHFFFAOYSA-N	Clc1ccc(nc1)SCCCCCCCCCCN1CSCC1.Cl.Cl	-6.20211	7.4961	445.941
C2306	ZDLVTABGUOVWRV-UHFFFAOYSA-N	Clc1ccc(nc1)OCCCNCCSSCCNCCCOc1ccc(cn1)Cl.Cl.Cl	-6.20136	6.9678	564.42
C130	KIVUHCNVDWYUNP-UHFFFAOYSA-N	Nc1cc2c(c3c1cccc3)ccc1c2cccc1	-6.2	5.3096	243.303
C2307	FVJXQULTXSAVRF-UHFFFAOYSA-N	Clc1cnc2c(c1)N(C(=O)SCCN(C(C)C)C(C)C)c1c(S2)cccc1.Cl	-6.19443	7.1767	458.468
C2308	PYTDDYLZYYKESK-UHFFFAOYSA-N	CCCCCCCCCCSCCCCCN1CSCC1.Cl	-6.19303	6.7768	368.084
C2309	YNAKDCXETKZUAM-UHFFFAOYSA-N	CCCCCCCCCSCCCCCCN1CCSC1.Cl	-6.19303	6.7768	368.084
C2310	IOVDQEIIMOZNNA-MHKBYHAFSA-N	OCCN1CCN(CC1)CC/C=C\1/c2ccccc2Sc2c1cc(cc2)C(F)(F)F.Cl.Cl	-6.19216	6.0815	507.439
C2311	BEHGHYQVNYVAMD-UHFFFAOYSA-N	NC(=O)C(c1cccc2c1cccc2)(CCN1CCCCC1)CCN1CCCCC1	-6.19194	4.891	407.591
C2312	HUCJFAOMUPXHDK-UHFFFAOYSA-N	Cc1cc(cc(c1CC1=NCCN1)C)C(C)(C)C	-6.19051	2.9095	244.375
C131	BBEAQIROQSPTKN-UHFFFAOYSA-N	c1cc2ccc3c4c2c(c1)ccc4ccc3	-6.19	4.584	202.251
C2313	RSHDGEKIBABJND-UHFFFAOYSA-N	CC(CNC12CC3CC(C2)CC(C1)C3)C.Cl	-6.18841	4.3937	243.816
C2314	RLCFKYRNUBRPIK-UHFFFAOYSA-N	CN1CCCC(C1)CN1c2ccccc2Sc2c1cccc2.Cl	-6.18804	5.436	346.917
C2315	FFWNQTREFJXEEJ-UHFFFAOYSA-N	CCCCOc1ccc(cc1)OCC(=O)N(c1ccc(cc1)OC)CCN(CC)CC.Cl	-6.18747	5.4299	465.025
C2316	MCZDSVGBUYVFMC-UHFFFAOYSA-N	CCCCOc1ccc(cc1)OCC(=O)N(c1cccc(c1)OC)CCN(CC)CC.Cl	-6.18747	5.4299	465.025
C2317	HRQSJRDRVTZESR-UHFFFAOYSA-N	CCCCOc1ccc(cc1)OCC(=O)N(c1ccccc1OC)CCN(CC)CC.Cl	-6.18747	5.4299	465.025
C2318	RSCFQUYOMSFUAW-UHFFFAOYSA-N	CC(N(CC(=O)c1ccc(cc1)Cl)C)CC12CC3CC(C2)CC(C1)C3.Cl	-6.18316	6.2515	396.394
C2319	RNRHMQWZFJXKLZ-XUWXXGDYSA-N	Oc1cc(C)c(cc1[C@@H]1C[C@@H]2C([C@@]1(C)CC2)(C)C)C	-6.17425	4.9388	258.398
C2320	IHTNSEAIRWVJJI-UHFFFAOYSA-N	CCCCC(Oc1ccc(cc1)C(=O)OCCCN1CCCCC1C)C	-6.17253	5.0033	361.518
C2321	JIKBYFBMUAUPJS-UHFFFAOYSA-N	C[NH+](CCON=C1c2ccccc2CCc2c1cccc2)C.[Cl-]	-6.17133	-1.2973	330.852
C2322	ZJYIVGNBYBGBFS-UHFFFAOYSA-N	CCOC(=O)N1CCN(CC1)c1nc(c(o1)c1ccccc1)c1ccccc1	-6.17031	4.29	377.436
C2323	NOTIQUSPUUHHEH-UXOVVSIBSA-N	CCC(=O)O[C@H]1CC[C@@H]2[C@]1(C)CC[C@H]1[C@H]2CC[C@@H]2[C@]1(C)C[C@@H](C)C(=O)C2	-6.16743	5.166	360.53
C2324	FIFASUIQVWVKCG-BTJKTKAUSA-N	CN1CC[NH+](CC1)C1Cc2ccccc2Sc2c1cc(cc2)[N+](=O)[O-].[O-]C(=O)/C=C\C(=O)O	-6.16296	2.5809	471.526
C2325	CPIRVEAKCHZXJX-UHFFFAOYSA-N	O=C(n1c2ccccc2c2c1cccc2)OCC[NH+]1CCCCC1.[Cl-]	-6.16048	1.4212	358.862
C2326	CEUUNELRXHVARR-UHFFFAOYSA-N	C1CCC(CC1)CNC1CCC(CC1)NCC1CCCCC1.CC(=O)O.CC(=O)O	-6.15585	5.601	426.633
C2327	OEPQVKRTPFTHNA-UHFFFAOYSA-N	Oc1c(CN2CCCCC2)cc(cc1CN1CCCCC1)C(c1ccccc1)(C)C.Br.Br	-6.14616	7.4819	568.427
C2328	FGRDQLLXKJFDOQ-UHFFFAOYSA-N	N#CC(c1cccc2c1cccc2)(CC[NH+](CC)CC)CC=C(C)C.[Cl-]	-6.14609	1.27628	370.959
C2329	BSMUOLWVMZUZON-MUCZFFFMSA-N	CCCCCOc1cccc(c1)NC(=O)O[C@@H]1CCCC[C@H]1[NH+]1CCCC1.[Cl-]	-6.14548	2.4402	410.978
C2330	YURJSTAIMNSZAE-HHNZYBFYSA-N	OC[C@H]1O[C@@H](O[C@H]2C[C@]3(C)[C@@H]([C@@]4([C@@H]2C(C)(C)[C@@H](O)CC4)C)C[C@H]([C@H]2[C@@]3(C)CC[C@@H]2[C@@](O[C@@H]2O[C@H](CO)[C@H]([C@@H]([C@H]2O)O)O)(CCC=C(C)C)C)O)[C@@H]([C@H]([C@@H]1O)O)O	-6.14473	1.1198	801.013
C2331	CLZXREZAEIUCGG-UHFFFAOYSA-N	ClCCN(c1cc(C)c(c2c1cccc2)OC)CCCl	-6.14423	4.4408	312.234
C2332	YDOWCNBJMHAORA-UHFFFAOYSA-N	COc1cc2c(cc1OC)CCN(C2CCc1ccc(cc1)Cl)CC[NH+](CC)CC.[Br-]	-6.14336	0.7558	511.923
C2333	LCUQUQYVCIRRJK-UHFFFAOYSA-N	CCCCC1=CC(N(C(C1)(C)C)C(=O)CN1CCCCC1)(C)C	-6.14037	4.2542	320.513
C132	MTLMVEWEYZFYTH-UHFFFAOYSA-N	Clc1cc(Cl)c(c(c1)Cl)c1ccccc1	-6.14	5.3138	257.543
C133	IHIDFKLAWYPTKB-UHFFFAOYSA-N	Clc1cccc(c1c1ccc(cc1)Cl)Cl	-6.14	5.3138	257.543
C134	KCXZNSGUUQJJTR-UHFFFAOYSA-N	CCCCCCOC(=O)c1ccccc1C(=O)OCCCCCC	-6.14	5.1608	334.45
C2334	LBVWPKTYUAVUEG-UHFFFAOYSA-N	OS(=O)(=O)SCCNc1c2ccccc2nc2c1cccc2	-6.13689	4.4897	334.413
C2335	QAMAVRZEFVPISR-UHFFFAOYSA-N	C1CCC(CC1)[NH2+]CC12CCC(CC1)(CC2)C[NH2+]C1CCCCC1.[Cl-].[Cl-]	-6.13523	-2.8728	405.488
C2336	TZZYWZRIMDHLAL-UHFFFAOYSA-N	Brc1ccc(nc1)OCCCCCCCCCCN1CSCC1.Cl	-6.13484	6.0899	437.866
C2337	KXGYVTYDPUHCRZ-UHFFFAOYSA-N	CCCCOc1ccc(cc1)OCC(=O)N(c1cc(OC)c(c(c1)OC)OC)CCN(CC)CC.Cl	-6.13364	5.4471	525.077
C2338	TXIBUQJIDAECIO-UHFFFAOYSA-N	COc1ccc2c(c1)n(CC[NH+]1CCCC1)c1c2ccc(c1)Cl.[Cl-]	-6.12808	1.7084	365.297
C2339	VCTHNOIYJIXQLV-UHFFFAOYSA-N	Clc1ccc(cc1)C(c1ccccc1)N1CCN(CC1)Cc1cccc(c1)C.Cl.Cl	-6.12482	7.0354	463.87
C2340	SZLZWPPUNLXJEA-QEGASFHISA-N	COc1ccc2c(c1)[nH]c1c2CCN2[C@@H]1C[C@H]1[C@@H](C2)C[C@H]([C@@H]([C@H]1C(=O)OC)OC)OC(=O)/C=C/c1cc(OC)c(c(c1)OC)OC	-6.12434	4.5086	634.716
C2341	XEEHZVDPOLUQNX-WPZRWFQASA-N	O[C@H]([C@H](C(=O)O)O)C(=O)O.Oc1ccc2c(c1)[C@]13CCCC[C@H]3[C@@H](C2)N(CC1)CCCCc1ccccc1	-6.1219	3.2888	525.633
C2342	IHXOCADAVBSZJN-UHFFFAOYSA-L	CC[N+](C1c2ccccc2c2c1cccc2)(CCCCCC[N+](C1c2ccccc2c2c1cccc2)(CC)CC)CC.[Br-].[Br-]	-6.12093	3.808	718.646
C2343	MXLCXWPNZGESLV-UHFFFAOYSA-N	CN(Cc1ccccc1)CCC(c1cccc2c1cccc2)(C(=O)N)C(C)C	-6.12017	5.4413	374.518
C135	PTFJIKYUEPWBMS-UHFFFAOYSA-N	CCN(c1c(cc(cc1[N+](=O)[O-])C(F)(F)F)[N+](=O)[O-])CC(=C)C	-6.12	4.9706	333.263
C2344	VRBKIVRKKCLPHA-UHFFFAOYSA-N	CCc1nn(c(=O)n1CCOc1ccccc1)CCCN1CCN(CC1)c1cccc(c1)Cl	-6.11726	3.5548	470.007
C2345	XCLJRCAJSCMIND-JCTYMORFSA-N	CC[C@H]1OC(=O)[C@H](C)[C@@H](O[C@@H]2O[C@@H](C)[C@@H]([C@](C2)(C)OC)O)[C@H](C)[C@@H](O[C@@H]2O[C@H](C)C[C@@H]([C@H]2O)N(C)C)[C@](C[C@H]([C@@H]([C@@H]([C@H]([C@]1(C)O)O)C)N)C)(C)O	-6.10865	2.2441	734.958
C2346	GZRNICQZQQPNQD-CNAYQSEPSA-N	O[C@H]([C@H](C(=O)O)O)C(=O)O.CC(=CCN1CC[C@@]23[C@H]([C@H]1Cc1c3cc(cc1)OC(=O)c1ccccn1)CCCC2)C	-6.10691	3.1407	566.642
C2347	MPEKZXIZMHBUPD-UHFFFAOYSA-N	CCN(CCC(c1cccc2c1cccc2)(C(=O)N)CC=C(C)C)CC	-6.10628	5.3514	352.513
C2348	WRWBCPJQPDHXTJ-DTMQFJJTSA-N	O[C@H]1CC[C@]2(C(=CC[C@@H]3[C@@H]2CC[C@]2([C@H]3CC[C@]2(C)O)C)C1)C	-6.10606	4.0611	304.467
C2349	DMNGQHXPFKCWOC-HPABIPFQSA-M	CCCC[N+]12CCC(C(C1)C=C)C[C@@H]2[C@H](c1ccnc2c1cc(OC)cc2)O.[Cl-]	-6.10558	1.4509	416.984
C2350	YXUJYFMPMLQKNJ-UHFFFAOYSA-N	C1CCC(CC1)NCC1CCC(CC1)CNC1CCCCC1.Cl.Cl	-6.10494	7.0232	379.451
C2351	VLFMJVSCBCADEJ-UHFFFAOYSA-N	N(CC1CCCC1)CC1CCC(CC1)CNCC1CCCC1.Cl.Cl	-6.10494	6.7382	379.451
C2352	UFWWXJRCWHOHOQ-UHFFFAOYSA-N	CC1CCCCN1CCCOC(=O)c1ccc(cc1)OC1CCCCC1.Cl	-6.10351	5.5593	395.963
C2353	GGLQKLQQWQDYAR-UHFFFAOYSA-N	Clc1ccc2c(c1)n(CCC[NH+](C)C)c1ccccc1[nH]c2=O.[Cl-]	-6.10292	-0.763	366.285
C2354	IYBPCWPWORICBI-UHFFFAOYSA-N	CN(CCC(=O)Nc1ccc(cc1Sc1ccc(cc1)Cl)Cl)C	-6.102	5.1078	369.309
C2355	AVQUSBNDWUJYRJ-BTJKTKAUSA-N	C1CCN(C1)CC1COC2(O1)c1ccccc1C=Cc1c2cccc1.OC(=O)/C=C\C(=O)O	-6.10128	3.5324	449.496
C2356	JWRMHDSINXPDHB-OJAGFMMFSA-N	O=C1C=C[C@]2(C(=C1)[C@@H](F)C[C@@H]1[C@]2(F)[C@@H](O)C[C@]2([C@H]1C[C@H]([C@]2(O)C(=O)COC(=O)C(C)(C)C)C)C)C	-6.10095	3.4407	494.568
C2357	LBFGUYIPERWUIL-UHFFFAOYSA-N	O=C(C1c2ccccc2c2c1cccc2)OC1CC(C)[NH+](C(C1)C)C.[Cl-]	-6.10061	1.3694	371.9
C2358	NJMYODHXAKYRHW-BLLMUTORSA-N	OCCN1CCN(CC1)CC/C=C/1\c2ccccc2Sc2c1cc(cc2)C(F)(F)F	-6.09881	4.4775	434.518
C2359	QMBJSIBWORFWQT-DFXBJWIESA-N	O=C1CC[C@]2(C(=C1)C(=C[C@@H]1[C@@H]2CC[C@]2([C@H]1CC[C@]2(OC(=O)C)C(=O)C)C)Cl)C	-6.09697	4.7517	404.927
C2360	UQYAKSUWIJOUJG-UHFFFAOYSA-N	CNC1CCC2(C=C1)c1ccccc1C=Cc1c2cccc1.Cl	-6.09372	5.5874	323.859
C2361	VVQAGLMWVDPLLF-UHFFFAOYSA-N	COc1cc(cc(c1OC)OC)C(=O)OCCOCCN1CCN(CC1)C(c1ccc(cc1)Cl)c1ccccc1.Cl.Cl	-6.09238	6.4262	642.01
C2362	FIGNDHCQIMVMAZ-UHFFFAOYSA-N	CCCCCCCCOc1ccc(cc1)C(=O)CCN1CCCCC1.Cl	-6.09209	6.2245	381.98
C2363	QBISHGLLUNDCHP-UHFFFAOYSA-N	CCC(C(c1ccccc1)(c1ccccc1)CCN1CCOCC1)OC(=O)c1ccc(cc1)N.Cl	-6.09151	6.2339	495.053
C136	NYQDCVLCJXRDSK-UHFFFAOYSA-N	COP(=S)(Oc1cc(Cl)c(cc1Cl)Br)OC	-6.09	5.3026	365.996
C2364	BXCRLBBIZJSWNS-UHFFFAOYSA-N	CCCCCCCCCCCCCCCC(=O)OCCO	-6.08954	5.0032	300.477
C2365	GJNMJOHYRWHJQB-UHFFFAOYSA-N	Clc1ccc(cc1)C(c1ccccc1)N1CCN(CC1)Cc1cccc(c1)C.Cl	-6.08927	6.2334	427.409
C2366	RBDRSDNCAYGHIW-UHFFFAOYSA-N	ClCCN(c1cc(ccc1C)C(=O)OC(C)C)CCCl	-6.08778	3.8442	318.239
C2367	IDRYSCOQVVUBIJ-PPGFLMPOSA-N	CC[C@H]1OC(=O)[C@H](C)[C@@H](O[C@H]2C[C@@](C)(OC)[C@H]([C@@H](O2)C)O)[C@H](C)[C@@H](O[C@@H]2O[C@H](C)C[C@@H]([C@H]2O)N(C)C)[C@](C[C@H](C(=O)[C@@H]([C@H]([C@H]1C)O)C)C)(C)O	-6.08715	2.6707	717.927
C2368	JWRCUYLINWYGMN-UHFFFAOYSA-N	C1CC(CCC1CNC1CC2CC1CC2)CNC1CC2CC1CC2.Cl.Cl	-6.08599	6.735	403.472
C137	HPQURZRDYMUHJI-UHFFFAOYSA-N	CCCCCC1CCCC1	-6.08	3.7569	140.266
C2369	OKHORWCUMZIORR-UHFFFAOYSA-N	COC(=O)Cc1c2cc(OC)ccc2n(c1C)C(=O)c1ccc(cc1)Cl	-6.07757	4.0157	371.814
C2370	YWKRLOSRDGPEJR-KIUKIJHYSA-N	CN(CC/C=C\1/c2ccccc2Sc2c1cc(Cl)cc2)C.Cl	-6.07711	5.99	352.321
C2371	SMANXXCATUTDDT-QPJJXVBHSA-N	Fc1ccc(cc1)C(c1ccc(cc1)F)N1CCN(CC1)C/C=C/c1ccccc1	-6.07698	5.261	404.495
C2372	OMPPEMJDJUYBCE-UHFFFAOYSA-N	CCCCOc1ccc(cc1)OCC(=O)N(c1cccc(c1)OC)CCN1CCCC1.Cl	-6.07676	5.1218	463.009
C2373	DHXFICREWVJWEG-UHFFFAOYSA-N	CCCCOc1ccc(cc1)OCC(=O)N(c1ccccc1OC)CCN1CCCC1.Cl	-6.07676	5.1218	463.009
C2374	HUOVSPHZAQPRFC-UHFFFAOYSA-N	ClCC[NH+](Cc1ccccc1)CCOc1cc(C)ccc1C(C)C.[Cl-]	-6.07598	0.8251	382.367
C2375	JMOLZNNXZPAGBH-UHFFFAOYSA-N	CCCCCCCCC(C(=O)O)CCCCCC	-6.07532	5.4082	256.424
C2376	YAPSKXXWJVKWBA-UHFFFAOYSA-N	C1CCC(CC1)NCC1CCC(=CC1)CNC1CCCCC1.CC(=O)O.CC(=O)O	-6.0693	5.5211	424.617
C2377	JANJEPMDLDHTLL-UHFFFAOYSA-N	Ic1ccc2c(c1)c(=O)n(c(n2)C)c1ccccc1	-6.06755	3.2987	362.165
C2378	GBSIBTZJMPWWAV-UHFFFAOYSA-N	CN1CCC(CC1)(OC(=O)C(c1ccccc1)c1ccccc1)c1ccccc1.Cl	-6.0618	5.7227	421.959
C2379	MGVXLAPXABNABN-UHFFFAOYSA-N	CCCN(CCOc1c(cc(cc1c1ccccc1)Br)C(=O)N)CCC	-6.05911	5.4161	419.355
C2380	FHKYKCHMWGFEQE-UHFFFAOYSA-N	OCCOCCN1CCN(CC1)CCCN1c2ccccc2Sc2c1cc(cc2)C(F)(F)F.Cl.Cl	-6.05905	5.8695	554.496
C2381	JYGLAHSAISAEAL-UHFFFAOYSA-N	O=C(C1C(=O)c2c(C1=O)cccc2)C(c1ccccc1)c1ccccc1	-6.05484	4.083	340.371
C2382	GIZKPGCNANMOKF-CZPWWGKQSA-N	O[C@H]([C@H](C(=O)O)O)C(=O)O.COc1ccc2c(c1)[C@]13CCCC[C@H]3[C@@H](C2)N(CC1)CCc1ccccc1	-6.05477	2.8116	511.607
C2383	GIZKPGCNANMOKF-VAVKUECISA-N	O[C@H]([C@H](C(=O)O)O)C(=O)O.COc1ccc2c(c1)[C@@]13CCCC[C@@H]3[C@H](C2)N(CC1)CCc1ccccc1	-6.05477	2.8116	511.607
C2384	QEORVDCGZONWCJ-QURGRASLSA-N	N#CCCN(c1ccc(cc1)/N=N/c1ccc(cc1C#N)[N+](=O)[O-])CC	-6.05349	5.14506	348.359
C2385	ODYKCPYPRCJXLY-PZORDLPLSA-N	O[C@@H]1C[C@@H]2[C@]([C@H]1O)(C)CC[C@H]1[C@H]2CCc2c1ccc(c2)OC1CCCC1	-6.05183	4.1958	356.498
C2386	OCJYIGYOJCODJL-UHFFFAOYSA-N	Clc1ccc(cc1)C(c1ccccc1)N1CCN(CC1)Cc1cccc(c1)C	-6.05092	5.4314	390.948
C138	HLZKNKRTKFSKGZ-UHFFFAOYSA-N	CCCCCCCCCCCCCCO	-6.05	4.6798	214.387
C2387	FBSMERQALIEGJT-UHFFFAOYSA-N	CN(CCCN1c2ccccc2Sc2c1cc(Cl)cc2)C.Cl	-6.04956	5.7614	355.325
C2388	XHOJAWVAWFHGHL-UHFFFAOYSA-N	CC(N1CCC(CC1)N(c1ccc(cc1)Cl)C(=O)Cc1ccccc1)C	-6.04619	4.7264	370.916
C2389	YMCXHQCNURJAPH-UHFFFAOYSA-N	Clc1ccccc1C[NH2+]CCCCCC[NH2+]Cc1ccccc1Cl.[Cl-].[Cl-]	-6.04403	-2.6112	438.262
C2390	XMRKEVYDRNKBOR-CAKYRVLISA-N	COc1ccc2c(c1)[C@]13CCCC[C@H]3[C@@H](C2)N(CC1)CCc1ccc(c(c1)OC)OC	-6.03829	4.9514	421.572
C2391	RKWPZPDLTYBKCL-RVZGXXANSA-N	CO[C@H]1[C@H](C)O[C@H]([C@@H]([C@@H]1O)O)O[C@H]1CC[C@]2(C(=C1)CC[C@@H]1[C@@H]2CC[C@]2([C@]1(O)CC[C@@H]2c1ccc(=O)oc1)C)C	-6.03631	3.6679	544.676
C2392	JKESDNYEZGICTN-UHFFFAOYSA-N	N#CC(c1cccc2c1cccc2)(CC=C(C)C)CCN1CCCC1.Cl	-6.03549	6.18328	368.943
C2393	WWOFPCHIWHXPBF-UHFFFAOYSA-N	COC1(CCC(CC1)NCCCC(=O)c1ccc(cc1)F)c1ccccc1C.COC1(CCC(CC1)NCCCC(=O)c1ccc(cc1)F)c1ccccc1C.Cl.Cl.O	-6.03419	12.6637	857.935
C2394	AQSRVUPXTRIBEU-UHFFFAOYSA-N	COC1(CCC(CC1)NCCCC(=O)c1ccc(cc1)F)c1ccc(cc1)C.COC1(CCC(CC1)NCCCC(=O)c1ccc(cc1)F)c1ccc(cc1)C.Cl.Cl.O	-6.03419	12.6637	857.935
C2395	YXTRQSJMIXMKRY-UHFFFAOYSA-N	CCCCOc1ccc(cc1)OCC(=O)N(c1ccc(c(c1)OC)OC)CCN(CC)CC.Cl	-6.0319	5.4385	495.051
C2396	GDLIGKIOYRNHDA-UHFFFAOYSA-N	CN(CCCN1c2ccccc2CCc2c1cc(Cl)cc2)C	-6.03051	4.5934	314.852
C139	XQUXKZZNEFRCAW-SFHVURJKSA-N	N#C[C@@H](c1cccc(c1)Oc1ccccc1)OC(=O)C1C(C1(C)C)(C)C	-6.03	5.26898	349.423
C2397	WSPOMRSOLSGNFJ-VGOFMYFVSA-N	CN(CC/C=C/1\c2ccccc2Sc2c1cc(Cl)cc2)C	-6.02967	5.188	315.86
C2398	NPXVUKFDUUECTA-UHFFFAOYSA-N	C=CC[NH+]1CCc2c(C1CCc1ccc(cc1)[N+](=O)[O-])cc(c(c2)OC)OC.[Cl-]	-6.02225	2.0093	418.914
C2399	OYVFJKVYVDYPFV-UHFFFAOYSA-M	CC[n+]1c(/C=C/C=C/C=C/C=c/2\sc3c(n2CC)cccc3)sc2c1cccc2.[I-]	-6.02168	3.1362	544.514
C2400	RWYQWCPUSSPSER-LVEZLNDCSA-N	OC(=O)/C=C/C(=O)O.OC(=O)/C=C/C(=O)O.CCOC(=O)CN1CCN(CC1)CC1COC2(O1)c1ccccc1CCc1c2cccc1	-6.02041	1.8818	668.688
C140	DCMURXAZTZQAFB-UHFFFAOYSA-N	Clc1ccc(c(c1)c1ccccc1Cl)Cl	-6.02	5.3138	257.543
C141	QQQYTWIFVNKMRW-UHFFFAOYSA-N	O=C(NC(=O)c1c(F)cccc1F)Nc1ccc(cc1)Cl	-6.02	4.044	310.683
C2401	KBOBGSLTWZFGEJ-KSBRXOFISA-N	Fc1ccc2c(c1)N(C(=O)SCCN(C(C)C)C(C)C)c1c(S2)cccn1.Fc1ccc2c(c1)N(C(=O)SCCN(C(C)C)C(C)C)c1c(S2)cccn1.OC(=O)/C=C\C(=O)O	-6.01826	11.4326	927.177
C2402	YZKZXTBSUSEYQZ-UHFFFAOYSA-N	OP(=O)(O)O.CCOc1ccc(cc1OC)Cc1nc(C)cc2c1cc(OC)c(c2)OC	-6.01756	3.6299	465.433
C2403	LUEYGEDBAGAETN-UHFFFAOYSA-N	CCCCCOc1ccc(cc1)C(=O)OCCCN1CCCCC1C	-6.01591	4.6148	347.492
C2404	IMSSROKUHAOUJS-MJCUULBUSA-N	C#C[C@]1(O)CC[C@@H]2[C@]1(C)CC[C@H]1[C@H]2CCc2c1ccc(c2)OC	-6.01485	3.9156	310.43
C2405	WHNRZMDIPJNSTO-WLHGVMLRSA-N	C1CCN(CC1)CC1COC2(O1)c1ccccc1OCc1c2cccc1.OC(=O)/C=C/C(=O)O	-6.01179	3.3311	467.511
C142	ONNCPBRWFSKDMQ-UHFFFAOYSA-N	Clc1ccc(c(c1)c1cccc(c1)Cl)Cl	-6.01	5.3138	257.543
C143	PCZOHLXUXFIOCF-CRNKPSAOSA-N	CC[C@H](C(=O)O[C@@H]1C[C@H](C)C=C2[C@H]1[C@@H](CC[C@H]1C[C@@H](O)CC(=O)O1)[C@@H](C=C2)C)C	-6.01	4.1955	404.54
C144	FSNFYCPCXFQJSI-AREMUKBSSA-N	Cc1ccc(cc1)O[P@@](=O)(Oc1ccccc1C)Oc1cccc(c1)C	-6.01	6.2567	368.363
C2406	IIBYAHWJQTYFKB-UHFFFAOYSA-N	Clc1ccc(cc1)C(=O)NCCc1ccc(cc1)OC(C(=O)O)(C)C	-6.0079	3.9454	361.819
C2407	VCWVDELCRZSGGD-UHFFFAOYSA-N	OC(=O)C(=O)[O-].CCOc1cc2c(cc1OCC)CC[NH+](C2CCc1ccc(cc1)Cl)C	-6.00466	3.2722	463.951
C2408	ILEKKZUHFYUQIE-BTJKTKAUSA-N	OC(=O)/C=C\C(=O)O.CCC(=O)c1ccc2c(c1)N(CC(N(C)C)C)c1c(S2)cccc1	-6.00244	4.6089	456.555
C145	GVEPBJHOBDJJJI-UHFFFAOYSA-N	c1ccc2c(c1)c1cccc3c1c2ccc3	-6	4.4872	202.251
C2409	HOCKJJPTFSEXEJ-UHFFFAOYSA-N	CC(=CCC(c1cccc2c1cccc2)(C(=O)N)CCN1CCCC1)C	-5.99569	5.0433	350.497
C2410	CPBGSLIVFJMDAK-UHFFFAOYSA-N	COC(=O)C1CCc2c1ccc(c2)C1CCCCC1	-5.99559	3.9371	258.355
C2411	WNHQFWFQAJPQMC-UHFFFAOYSA-N	ClCCN(c1ccc(cc1)OC(=O)c1cccc(c1)F)CCCl	-5.99301	4.3289	356.219
C2412	DFINKRRPZPLYKC-UHFFFAOYSA-N	ClCCN(c1ccc(cc1)OC(=O)c1ccc(cc1)F)CCCl	-5.99301	4.3289	356.219
C2413	HJHVQCXHVMGZNC-JCJNLNMISA-M	CC(=O)O[C@H]1C[C@]2([C@H](/C/1=C(/C(=O)[O-])\CCC=C(C)C)C[C@H]([C@@H]1[C@]2(C)CC[C@@H]2[C@]1(C)CC[C@H]([C@H]2C)O)O)C.[Na+]	-5.99099	4.3314	538.691
C2414	STOJUOWCDNPDIQ-UHFFFAOYSA-N	CCN(CCCN(c1c(C)cccc1C)C(=O)Cc1ccccc1)CC	-5.98908	4.611	352.513
C2415	NDCVPWSONNZYKP-UHFFFAOYSA-N	CCCCCCCCCCCCCCCCNCCSS(=O)(=O)O	-5.98836	7.065	381.637
C2416	DOQPXTMNIUCOSY-UHFFFAOYSA-N	COc1ccc(cc1OC)CCN(CCCC(c1ccc(c(c1)OC)OC)(C(C)C)C#N)C.Cl	-5.98613	5.89508	491.063
C2417	DSXBQRQLQMPKOA-XJXJHPFJSA-M	CCC[N+]12CCC(C(C1)C=C)C[C@@H]2[C@H](c1ccnc2c1cc(OC)cc2)O.[Br-]	-5.98326	1.0608	447.408
C2418	MMNICIJVQJJHHF-UHFFFAOYSA-N	O=C(C(c1ccsc1)C1CCCCC1)OCCN1CCCCCC1	-5.98203	4.7691	349.531
C2419	IEISBKIVLDXSMZ-UHFFFAOYSA-N	CN1CCC(C1)CN1c2ccccc2Sc2c1cccc2.Cl	-5.98072	5.0459	332.891
C2420	MUAYIAAIKPJCDG-UHFFFAOYSA-N	CCOC(=O)C(c1ccc2c(c1)nc(o2)c1ccc(cc1)Cl)C	-5.98041	4.8148	329.778
C2421	HYSSJKYEXPISGA-UHFFFAOYSA-N	ClCCN(c1ccc(cc1)OC(=O)c1ccc(cc1)OC)CCCl	-5.97844	4.1984	368.254
C2422	BGXJPPYIDPNUQX-UHFFFAOYSA-N	OC(=O)C(=O)O.CCC(=O)N(c1ccccc1)C(CN1CCC(CC1)c1ccccc1)C.CCC(=O)N(c1ccccc1)C(CN1CCC(CC1)c1ccccc1)C	-5.976	8.4268	791.029
C2423	LWSXRFQDNPVXIU-UHFFFAOYSA-N	OC(=O)C(=O)O.CCC(=O)N(c1ccccc1)CC(N1CCC(CC1)c1ccccc1)C.CCC(=O)N(c1ccccc1)CC(N1CCC(CC1)c1ccccc1)C	-5.976	8.4268	791.029
C2424	NXLIEUOZIPULBY-UHFFFAOYSA-L	C[N+]1(CCCCCCC[N+]2(C)CCCCC2)CCCCC1.[I-].[I-]	-5.97497	-1.8765	550.343
C2425	FUBVWMNBEHXPSU-UHFFFAOYSA-N	CCOC(=O)Nc1ccc2c(c1)N(C(=O)CCN1CCOCC1)c1c(S2)cccc1	-5.97123	4.1825	427.517
C2426	IZLPZXSZLLELBJ-UHFFFAOYSA-N	CCCCSc1ccc(cc1)C(c1ccccc1)SCCN(C)C	-5.96586	5.963	359.592
C2427	LMBIKHIZFDMXHT-UHFFFAOYSA-N	O=C1CC(C)(C)CC(=NNC(=O)c2cnc([nH]c2=O)C)C1=NNc1ccccc1	-5.96453	2.4852	394.427
C2428	QCTMYNGDIBTNSK-XEAAVONHSA-N	OC[C@H]1O[C@@H](O[C@H]2CC[C@]3(C(=CC[C@@H]4[C@@H]3CC[C@]3([C@H]4C[C@H]4[C@@H]3[C@H](C)[C@]3(O4)CC[C@H](CN3)C)C)C2)C)[C@@H]([C@H]([C@H]1O)O[C@@H]1O[C@H](CO)[C@H]([C@@H]([C@H]1O)O)O)O[C@@H]1O[C@@H](C)[C@@H]([C@H]([C@H]1O)O)O	-5.963	0.1159	884.058
C2429	VZDUQCJRCXCFKK-UHFFFAOYSA-N	CN(CCCC1(OC(c2c1cccc2)(C)C)c1ccc(cc1)C(F)(F)F)C.Cl	-5.96177	6.3581	413.904
C146	MBAIEZXRGAOPKH-UHFFFAOYSA-N	C1Cc2ccc3c4c2c(C1)ccc4CCC3	-5.96	3.8172	208.298
C2430	MJBCABRMQNZIRC-UHFFFAOYSA-N	CCOc1ccc(cc1OC)Cc1[nH+]c(C)cc2c1cc(OC)c(c2)OC.[Cl-]	-5.95597	0.9816	403.899
C2431	GKQPCPXONLDCMU-CCEZHUSRSA-N	CCOC(=O)C1=C(C)NC(=C(C1c1ccccc1/C=C/C(=O)OC(C)(C)C)C(=O)OCC)C	-5.95327	4.7313	455.543
C2432	PSIFNNKUMBGKDQ-UHFFFAOYSA-N	CCCCc1nc(c(n1Cc1ccc(cc1)c1ccccc1c1n[nH]nn1)CO)Cl	-5.95167	4.2668	422.911
C2433	POYVBLZDHNJRJS-UHFFFAOYSA-N	CCCCCCCCOc1cccc(c1)NC(=O)OCC[NH+]1CCCCC1.[Cl-]	-5.94766	2.6894	412.994
C2434	DTNVIQYPPCCDBY-UHFFFAOYSA-N	CCCCCCC1CCCCN1CCCOC(=O)c1ccccc1	-5.94761	4.9963	331.492
C2435	IWDBEHWZGDSFHR-BTJKTKAUSA-N	OC(=O)/C=C\C(=O)O.CSc1ccc2c(c1)C(Cc1c(S2)cccc1)N1CCN(CC1)C	-5.94454	3.9919	472.62
C2436	IHEHEFLXQFOQJO-UHFFFAOYSA-N	N#CC(c1ccccc1)(c1ccccc1)CCN1CCC(CC1)(N1CCCCC1)C(=O)N	-5.9429	4.26828	430.585
C2437	WKPWGQKGSOKKOO-RSFHAFMBSA-N	CO[C@@H]1/C=C/C=C(\C)/Cc2cc(OC)c(c(c2)N(C(=O)C[C@@H]([C@]2([C@H]([C@@H]([C@@H]3C[C@@]1(O)NC(=O)O3)C)O2)C)OC(=O)[C@@H](N(C(=O)C)C)C)C)Cl	-5.94277	3.9282	692.196
C2438	IQCZDPRPOLRNQX-UHFFFAOYSA-N	CCCCSc1ccc(cc1)C(c1ccccc1)SCCN(C)C.Cl	-5.94261	6.765	396.053
C2439	BFLXOMFFVWQPAZ-CEEVVQPDSA-N	CC[C@H](C(=O)O[C@H]1[C@H](O)[C@H]2[C@H]([C@H]3[C@]1(O)[C@@H]1[C@H](OC(=O)C)[C@H](OC(=O)C)[C@H]4[C@]5([C@]1(C3)O[C@]4(O)[C@H](CC5)OC(=O)[C@@]([C@H](O)C)(O)C)C)CN1[C@H]([C@@]2(C)O)CC[C@@H](C1)C)C	-5.93904	0.5159	809.937
C2440	NPQXZJGCNCIZRO-UHFFFAOYSA-N	C[NH+](CCCC1c2ccccc2CCc2c1cccc2)C.[Cl-]	-5.93724	-0.1542	315.88
C2441	YMTINGFKWWXKFG-UHFFFAOYSA-N	CC(OC(=O)C(Oc1ccc(cc1)C(=O)c1ccc(cc1)Cl)(C)C)C	-5.93582	4.68	360.831
C2442	LTIQDBREXPREBY-BTJKTKAUSA-N	OC(=O)/C=C\C(=O)O.CCCNCC1COC2(O1)c1ccccc1C=Cc1c2cccc1	-5.9334	3.8892	437.485
C2443	SVWGJWSFYJTBFL-UHFFFAOYSA-N	CC(CCc1ccc(cc1)C(=O)OCCCN1CCCCC1C)C	-5.93277	4.6344	331.492
C2444	HTMIBDQKFHUPSX-UHFFFAOYSA-N	CN1CCC(C1)CN1c2ccccc2Sc2c1cccc2	-5.93047	4.2439	296.43
C147	KUCQYCKVKVOKAY-OTVXOJSOSA-N	Clc1ccc(cc1)[C@@H]1CC[C@@H](CC1)C1=C(O)C(=O)c2c(C1=O)cccc2	-5.93	5.5051	366.837
C2445	JYCBKPOKWDDOOV-UHFFFAOYSA-N	CCCCOc1ccc(cc1)NC(=S)Nc1ccc(cc1)N(C)C	-5.92739	4.8864	343.486
C2446	QDWJJTJNXAKQKD-UHFFFAOYSA-N	OC(c1ccccc1)(C1CCCCC1)CCN1CCCCC1.Cl	-5.92385	5.0704	337.927
C2447	MAYVLFIUCRDJPJ-UHFFFAOYSA-N	C[NH+](CCCC1c2ccccc2C(c2c1cccc2)(C)C)C.[Cl-]	-5.9207	0.3865	329.907
C2448	JDJRKRKGKINSID-UHFFFAOYSA-N	Cc1nc(Cc2ccc3c(c2)OCO3)c2c(c1)cc1c(c2)OCO1.Cl	-5.91915	4.3934	357.788
C2449	JJGAIWGZQREFFO-UHFFFAOYSA-N	N(CC1CCC(CC1)CNCCc1ccccc1)CCc1ccccc1.Cl.Cl	-5.91417	6.8432	423.462
C2450	TXMIBOAQLCETRU-UHFFFAOYSA-N	OCC(C(=O)O)(C(=O)O)CC(=O)[O-].CC[NH+](CCOC(=O)n1c2ccccc2c2c1cccc2)CC	-5.91228	-0.0218	502.514
C148	OGYFATSSENRIKG-UHFFFAOYSA-N	Clc1ccc(cc1)CN(C(=O)Nc1ccccc1)C1CCCC1	-5.91	5.3897	328.836
C2451	JBWMXRJDMMPGCX-UHFFFAOYSA-N	CCCCCCCOc1ccccc1NC(=O)OC(C[NH+](CC)CC)C.[Cl-]	-5.9094	0.9745	400.983
C2452	KHJRUGPUYSZNEP-UHFFFAOYSA-N	OC(=O)C(=O)[O-].Clc1ccc2c(c1)n(CC[NH+]1CCCC1)c1c2cccc1	-5.90854	2.5167	388.845
C2453	KKBASWQAOUMPNG-UHFFFAOYSA-N	COc1c(OC)cc(cc1OC)C(=O)OC1N=C(c2ccccc2)c2c(NC1=O)ccc(c2)Cl	-5.90754	3.912	480.897
C2454	JGTYANSBOIVAMH-UHFFFAOYSA-N	OCCN1CCN(CC1)CCCN1c2ccccc2Sc2c1cc(Cl)cc2.Cl.Cl	-5.90609	5.4875	476.891
C2455	FBRAWBYQGRLCEK-AVVSTMBFSA-N	CCCC(=O)O[C@@]1([C@@H](C)C[C@@H]2[C@]1(C)CC(=O)[C@]1([C@H]2CCC2=CC(=O)C=C[C@]12C)F)C(=O)CCl	-5.9021	4.7014	478.981
C2456	GWKBZIADWSOIQV-BTJKTKAUSA-N	CN1CCN(CC1)C1Cc2ccccc2Sc2c1cc(Cl)cc2.OC(=O)/C=C\C(=O)O	-5.901	3.9234	460.974
C2457	FIADGNVRKBPQEU-UHFFFAOYSA-N	CN1CCC(=C2c3ccsc3CCc3c2cccc3)CC1	-5.90087	4.3121	295.442
C1670	VKHAHZOOUSRJNA-GCNJZUOMSA-N	CC#C[C@]1(O)CC[C@@H]2[C@]1(C)C[C@H](c1ccc(cc1)N(C)C)C1=C3CCC(=O)C=C3CC[C@@H]21	-5.9	5.4065	429.594
C2458	OEVLSXWDRPDGPK-UHFFFAOYSA-N	CN1CCN(CC1)CCCC1c2ccccc2Sc2c1cccc2.Cl.Cl	-5.89997	5.7905	411.431
C2459	AJZJIYUOOJLBAU-CEAXSRTFSA-N	O[C@H]([C@H](C(=O)O)O)C(=O)O.CN(CC(CN1c2ccccc2Sc2c1cccc2)C)C.CN(CC(CN1c2ccccc2Sc2c1cccc2)C)C	-5.89926	6.9814	746.978
C2460	PKKDWPSOOQBWFB-UHFFFAOYSA-N	Clc1cc(Cc2cc(Cl)cc(c2O)Cl)c(c(c1)Cl)O	-5.89545	5.3022	338.013
C2461	SBEQUPBZKBGVHE-UHFFFAOYSA-N	CCCCNCC(=O)N1C(C)(C)CC(=CC1(C)C)c1ccccc1	-5.89536	4.578	328.492
C2462	XEOKALCMOZKIBM-UHFFFAOYSA-N	CN(CCCN1c2ccc(cc2Sc2c1cc(Cl)c(c2)O)O)C	-5.89483	4.3706	350.863
C2463	KDKMJRJRONOCSH-UHFFFAOYSA-N	OC(=O)c1ccc2c(c1)CCc1c2cccc1	-5.89287	3.1504	224.255
C2464	CJUTVOCZKIFELY-UHFFFAOYSA-M	Nc1ccc(cc1)C(c1ccccc1)(C(=O)OC1CC2CCC(C1)[N+]2(C)Cc1ccc(cc1)Cl)O.[Br-]	-5.89106	2.5855	571.933
C149	CPGPAVAKSZHMBP-UHFFFAOYSA-N	Cc1c2ccccc2cc2c1cccc2	-5.89	4.3014	192.256
C150	OLWXRKNZPGNRLT-UHFFFAOYSA-N	CCCCCC(=O)OCN1C(=O)NC(C1=O)(c1ccccc1)c1ccccc1	-5.89	3.8297	380.437
C2465	LVZBMEOGPGFHKB-UHFFFAOYSA-N	CCCCCCCOc1ccc(cc1)NC(=O)OCC[NH+]1CCCCC1.[Cl-]	-5.88973	2.2993	398.967
C2466	BOFKYYWJAOZDPB-FZNHGJLXSA-N	CCCCC(=O)O[C@@]1(CC[C@@H]2[C@]1(C)C[C@H](O)[C@H]1[C@H]2CCC2=CC(=O)C=C[C@]12C)C(=O)CO	-5.88903	3.2987	444.56
C2467	HOKDBMAJZXIPGC-UHFFFAOYSA-N	c1ccc2c(c1)N(CC1CN3CCC1CC3)c1c(S2)cccc1	-5.88762	4.634	322.467
C2468	NZZWSEZHSXKDLZ-UHFFFAOYSA-N	OC(CN1CCN(CC1)c1ccc(c(c1)C)C)COc1cc(C)ccc1C(C)C.Cl.Cl	-5.8863	5.904	469.487
C2469	XQRUOHZMMIUQSB-UHFFFAOYSA-N	[O-]S(=O)(=O)C.CN1CC[NH+](CC1)C1Cc2ccccc2Sc2c1cc(Cl)cc2	-5.88176	4.668	441.007
C2470	XULACPAEUUWKFX-UHFFFAOYSA-N	Clc1cc(c2cc(Cl)cc(c2O)[N+](=O)[O-])c(c(c1)[N+](=O)[O-])O	-5.88078	4.9344	345.092
C151	BKIMMITUMNQMOS-UHFFFAOYSA-N	CCCCCCCCC	-5.88	3.7569	128.255
C2471	KUVIULQEHSCUHY-XYWKZLDCSA-N	CCC(=O)O[C@@]1([C@@H](C)C[C@@H]2[C@]1(C)C[C@H](O)[C@]1([C@H]2CCC2=CC(=O)C=C[C@]12C)Cl)C(=O)COC(=O)CC	-5.87992	4.0868	521.042
C2472	UREZNYTWGJKWBI-UHFFFAOYSA-M	CC(CC(c1ccc(cc1)OCCOCC[N+](Cc1ccccc1)(C)C)(C)C)(C)C.[Cl-]	-5.87956	3.0764	448.081
C2473	WZBSJWUNLSNPMJ-UHFFFAOYSA-N	CC[NH+](CCCOC(=O)C1c2ccccc2c2c1cccc2)CC.[Cl-]	-5.87948	-0.3391	359.89
C2474	NWZBFJYXRGSRGD-UHFFFAOYSA-M	CCCCCCCCCCCCCCCCCCOS(=O)(=O)[O-].[Na+]	-5.87745	6.8055	372.539
C2475	JWEWVPITHISXGZ-BTJKTKAUSA-N	CC(NCC1COC2(O1)c1ccccc1C=Cc1c2cccc1)C.OC(=O)/C=C\C(=O)O	-5.87085	3.8876	437.485
C2476	QVPASGIYEYGKJR-LAGKVDDESA-N	O[C@H]([C@H](C(=O)O)O)C(=O)O.CCC(c1ccccc1)CN1CC[C@@]23[C@H]([C@H]1Cc1c3cc(cc1)O)CCCC2	-5.86943	3.4597	525.633
C2477	RXZUBOUSPZRJLZ-UHFFFAOYSA-N	C[NH+](CCOC(c1ccccc1)c1ccc(cc1)C1CCCCC1)C.[Cl-]	-5.86697	0.9888	373.959
C2478	XEMGXBYFCSCENA-NMMAEDQESA-N	COc1cc2c(cc1Br)C[C@H]1[C@@H]3[C@]2(CCCC3)CCN1C.Br	-5.86605	5.0419	431.205
C2479	DWYCPPAVBIZSHC-UHFFFAOYSA-N	CCCC[NH+](CCCC1(c2ccccc2)C(=O)Oc2c1cccc2)CCCC.[Cl-]	-5.86551	1.161	415.996
C2480	WFJKULNGRMDNJG-FJZULJNHSA-N	CC[NH+](CCO/[NH+]=C(/c1nccc2c1cc(OC)c(c2)OC)\c1ccc(c(c1)OC)OC)CC.[Cl-].[Cl-]	-5.85599	-4.9485	540.479
C2481	UJEGHEMJVNQWOJ-UHFFFAOYSA-N	CCCCCCCOCCCCCCC	-5.85481	4.9438	214.387
C2482	QIFFMXMEBPAKMS-BTJKTKAUSA-N	CN1CCC(CC1)OC1c2ccccc2CCc2c1cccc2.OC(=O)/C=C\C(=O)O	-5.85454	3.6351	423.501
C2483	AFCLFDKFCDBXOH-UHFFFAOYSA-N	Fc1ccccc1CNCC1CCC(CC1)CNCc1ccccc1F.Cl.Cl	-5.85384	7.0364	431.39
C2484	GHOXUIXRTCVANK-UHFFFAOYSA-N	O=C(Nc1ccc(cc1Sc1ccc(cc1)Cl)Cl)CCN1CCCC1	-5.85268	5.5799	395.346
C2485	LWUYTXFIYUOZGE-UHFFFAOYSA-N	Clc1ccccc1CNC1CCC(CC1)NCc1ccccc1Cl.CC(=O)O.CC(=O)O	-5.85246	6.1476	483.428
C2486	UURAUHCOJAIIRQ-QGLSALSOSA-N	CCN(CCSCC(=O)O[C@@H]1C[C@@](C)(C=C)[C@@H](O)[C@@H]([C@]23[C@H]([C@@]1(C)[C@H](C)CC2)C(=O)CC3)C)CC	-5.85108	4.9679	493.742
C152	DOWJXOHBNXRUOD-UHFFFAOYSA-N	Cc1cccc2c1ccc1c2cccc1	-5.85	4.3014	192.256
C2487	UMFDOKHYNFURFT-LEEZJRHMSA-N	COc1ccc2c(c1)Sc1c(/C/2=C\CCN2CCN(CC2)C)cccc1.Cl.Cl	-5.84981	5.7088	439.442
C2488	QPOFIDVRLWJICD-UHFFFAOYSA-N	OC(=O)C(O)C.CC(Cc1ccccc1)NCCC(c1ccccc1)c1ccccc1	-5.84901	5.2721	419.556
C2489	BUYJXXRXCHMFDZ-UHFFFAOYSA-N	COc1cc2Sc3ccc(cc3N(c2cc1O)CCCN(C)C)Cl	-5.84783	4.6736	364.89
C2490	LGLLXTFYYXSARU-GFOWMXPYSA-N	ClCCN(c1ccc(cc1)CC(C(=O)N[C@@H](C(=O)OCC)C(C)C)NC(=O)C)CCCl	-5.84686	3.5035	474.421
C2491	AURYFRZDONQWIG-UHFFFAOYSA-N	C[NH+](CCn1c2ccc(cc2[nH]c2c(c1=O)cccc2)Cl)C.[Cl-]	-5.84616	-1.1531	352.258
C2492	GJTSLVYVRWSGKK-UHFFFAOYSA-N	Clc1ccc2c(c1)n(CC[NH+]1CCCC1)c1c2cccc1.[Cl-]	-5.84416	1.6998	335.271
C2493	XBQZDVPAJGHARN-CEFNGPBASA-N	Clc1ccc2c(c1)/C(=C/CCN1CCNCC1)/c1c(S2)cccc1.Cl.Cl	-5.84371	6.4023	429.834
C2494	QAGGLICGAXHMIZ-BTJKTKAUSA-N	OC(=O)/C=C\C(=O)O.CCCCNCC1COC2(O1)c1ccccc1OCc1c2cccc1	-5.84358	3.6879	455.5
C2495	OGHNVEJMJSYVRP-UHFFFAOYSA-N	COc1ccccc1OCCNCC(COc1cccc2c1c1ccccc1[nH]2)O	-5.84345	4.1289	406.474
C2496	CIWBQSYVNNPZIQ-XYWKZLDCSA-N	CCC(=O)O[C@@]1([C@@H](C)C[C@@H]2[C@]1(C)C[C@H](O)[C@]1([C@H]2CCC2=CC(=O)C=C[C@]12C)F)C(=O)COC(=O)CC	-5.84326	3.8175	504.588
C2497	SSHUEVNEGPWTJB-UHFFFAOYSA-N	Nc1ccnc(n1)N1CCN(CC1)CCC(c1ccccc1)(c1ccccc1)c1ccccc1	-5.8426	5.1896	449.59
C2498	SNUOZYUMIBOGNS-UHFFFAOYSA-N	CN(CCN1c2ccccc2N=C(c2c1ccc(c2)Cl)c1ccccc1)C	-5.84188	5.0228	375.894
C153	KANLOADZXMMCQA-UHFFFAOYSA-N	Cc1ccc2c(c1)ccc1c2cccc1	-5.84	4.3014	192.256
C154	DEKWZWCFHUABHE-HNNXBMFYSA-N	CC(=O)C[C@H](c1c(=O)oc2c(c1O)cccc2)c1ccc(cc1)Cl	-5.84	4.263	342.773
C2499	YHGAGMNSWODGFY-UHFFFAOYSA-N	Nc1c2cc(ccc2nc2c1cccc2)c1ccccc1	-5.83973	5.2184	270.328
C2500	YWWZVTFZBXVKRM-UHFFFAOYSA-N	Nc1c2cccc(c2nc2c1cccc2)c1ccccc1	-5.83973	5.2184	270.328
C2501	DEKWZWCFHUABHE-UHFFFAOYSA-N	CC(=O)CC(c1c(=O)oc2c(c1O)cccc2)c1ccc(cc1)Cl	-5.83604	4.263	342.773
C2502	MUDUBLGOHBPCKH-LLINQDLYSA-N	ClCCN([C@H]1CC[C@@H]2[C@]1(C)CC[C@H]1[C@H]2CCC2=CC(=O)CC[C@]12C)CCCl	-5.83576	5.6665	412.436
C2503	PXDBZSCGSQSKST-UHFFFAOYSA-N	CCOc1ccc(cc1)Cc1nc2c(n1CCN(CC)CC)ccc(c2)[N+](=O)[O-]	-5.83309	4.799	396.483
C2504	YGIILZUAYFBBMZ-UHFFFAOYSA-N	ClCCSCC[NH+](c1ccccc1)CCSCCCl.[Cl-]	-5.82484	0.151	374.82
C2505	MKXYHEQCWDIQHQ-PSXQHBSSSA-N	COc1cc(ccc1OC)/C(=[NH+]\OCC(=O)N(c1ccccc1)CC[NH+]1CCOCC1)/c1nccc2c1cc(OC)c(c2)OC.[Cl-].[Cl-]	-5.82451	-3.3557	687.61
C2506	LCCVYZLUEHOBDC-UHFFFAOYSA-N	COC(=O)c1ccccc1Nc1cccc(c1C)C	-5.82388	3.9066	255.312
C2507	WLSWIPXQPOWVGX-UHFFFAOYSA-N	CCCC(COC(=O)NN=C(C)C)(COC(=O)NN=C(C)C)C	-5.82357	3.8186	328.407
C2508	KLBQZWRITKRQQV-UHFFFAOYSA-N	CSc1ccc2c(c1)N(CCC1CCCCN1C)c1c(S2)cccc1	-5.82069	5.8885	370.575
C2509	QMQFFHSJUJDRPG-UHFFFAOYSA-N	OC(=O)c1c(I)cc(c(c1I)N)I	-5.82068	3.362	514.826
C2510	AHVIRXLYZVRAIR-UHFFFAOYSA-N	COc1ccccc1CNCC1CCC(CC1)CNCc1ccccc1OC.Cl.Cl	-5.82023	6.7754	455.461
C155	LKPLKUMXSAEKID-UHFFFAOYSA-N	Clc1c(Cl)c([N+](=O)[O-])c(c(c1Cl)Cl)Cl	-5.82	5.385	295.335
C2511	LVNOZUPADRTWMK-UHFFFAOYSA-N	CC[NH+](CCOC(=O)CC1c2ccccc2c2c1cccc2)CC.[Cl-]	-5.8166	-0.3391	359.89
C2512	HDLBXIMVKQPNNL-UHFFFAOYSA-N	CC[NH+](C(COC(=O)C1c2ccccc2c2c1cccc2)C)CC.[Cl-]	-5.8166	-0.3407	359.89
C2513	AFVPBHIGQFTYLE-UHFFFAOYSA-N	CN(Cc1ccccc1)CC1CCC(CC1)CN(Cc1ccccc1)C.Cl.Cl	-5.81591	6.6608	423.462
C2514	BAINIUMDFURPJM-UHFFFAOYSA-N	O=c1[nH]c2c(n1CCCN1CCN(CC1)C(c1ccccc1)c1ccccc1)cccc2	-5.81018	4.0027	426.553
C2515	CYJIYXOBSGOMLD-UHFFFAOYSA-N	Clc1ccccc1CNC1CCC(CC1)NCc1ccccc1Cl.Cl.Cl	-5.80786	7.5698	436.246
C2516	QEEBRPGZBVVINN-BMPKRDENSA-N	O[C@H]1CC[C@]2([C@@H](C1)CC[C@@H]1[C@@H]2CC[C@]2([C@]1(O)CC[C@@H]2c1ccc(=O)oc1)C)C	-5.80114	4.2419	386.524
C156	KTXUOWUHFLBZPW-UHFFFAOYSA-N	Clc1cccc(c1)c1cccc(c1)Cl	-5.8	4.6604	223.098
C2517	VEPSYABRBFXYIB-PWXDFCLTSA-M	CC(=O)O[C@H]1C[C@@H]2CC[C@@H]3[C@@H]([C@]2(C[C@@H]1N1CCCCC1)C)CC[C@]1([C@H]3C[C@@H]([C@@H]1OC(=O)C)[N+]1(C)CCCCC1)C.[Br-]	-5.7999	2.8666	637.731
C2518	ZGVSETXHNHBTRK-UDJLNJFBSA-N	OC[C@H]1O[C@@H](O[C@H]2CC[C@]3(C(=CC[C@@H]4[C@@H]3CC[C@]3([C@H]4C[C@H]4[C@@H]3[C@H](C)[C@@H]3N4C[C@H](CC3)C)C)C2)C)[C@@H]([C@H]([C@H]1O)O[C@@H]1O[C@H](CO)[C@H]([C@@H]([C@H]1O)O)O)O[C@@H]1O[C@@H](C)[C@@H]([C@H]([C@H]1O)O)O	-5.79899	0.0931	868.059
C2519	IDWVKNARDDZONS-UHFFFAOYSA-N	CN(CCn1c2ccc(cc2[nH]c2c(c1=O)cccc2)Cl)C	-5.79845	3.26	315.797
C2520	ZIXNZOBDFKSQTC-UHFFFAOYSA-N	O=C1Nc2ccc(cc2C2(N(C1)CCO2)c1ccccc1Cl)Cl	-5.79614	3.5547	349.211
C2521	QGFGZTLOUOJUQB-UHFFFAOYSA-N	ClCCN(c1cc(ccc1C)C(=O)Nc1nccs1)CCCl	-5.79607	4.0608	358.286
C2523	FHIKZROVIDCMJA-UHFFFAOYSA-N	CCCC(c1ccccc1)(c1ccccc1)C(=O)OCCN(CC)CC.Cl	-5.791	5.4598	389.959
C2522	PJANXHGTPQOBST-VAWYXSNFSA-N	c1ccc(cc1)/C=C/c1ccccc1	-5.79049	3.857	180.245
C2524	SLFGIOIONGJGRT-UHFFFAOYSA-N	N#Cc1ccc2c(c1)N(CC(CN(C)C)C)c1c(S2)cccc1	-5.79016	4.42368	323.455
C2525	IIYKUJVECNNTEY-LREBCSMRSA-N	O[C@H]([C@H](C(=O)O)O)C(=O)O.CN(CCCN1c2ccccc2C(c2c1cccc2)(C)C)C	-5.78996	2.3581	444.521
C2526	SMPZPKRDRQOOHT-UHFFFAOYSA-N	COc1cc2OC(C)(C)C=Cc2c2c1c(=O)c1c(n2C)cccc1	-5.78785	3.8845	321.37
C2527	RJUUDPCLWNXKQZ-UHFFFAOYSA-N	O=C(C(c1ccccc1)c1ccccc1)OCCCN1CCCCC1C	-5.78323	4.5641	351.482
C2528	CFBQYWXPZVQQTN-QPTUXGOLSA-N	Oc1ccc2c(c1)[C@]13CCCC[C@H]3[C@@H](C2)N(CC1)CCc1ccccc1	-5.78189	4.6312	347.493
C2529	ZNAAXXGCHCCLDM-BTJKTKAUSA-N	OC(=O)/C=C\C(=O)O.CC(CNCC1COC2(O1)c1ccccc1OCc1c2cccc1)C	-5.78112	3.5438	455.5
C2530	BRABPYPSZVCCLR-UHFFFAOYSA-N	COc1ccc2c(c1)N(CCCN(C)C)c1c(S2)cccc1	-5.77979	4.3146	314.445
C2531	AAZHUVOGSCDTKW-UHFFFAOYSA-N	OC(=O)C(=O)[O-].COc1ccc2c(c1)n(CCC[NH+](C)C)c1c2ccc(c1)Cl	-5.7795	0.812	406.86
C2532	AMORDSNWJXKHMV-UHFFFAOYSA-N	CCN(CCn1c2ccccc2[nH]c(=O)c2c1cccc2)CC	-5.77789	3.3868	309.405
C2533	MKXWZVYEVYAFOZ-UHFFFAOYSA-N	O=C(COc1c(ccc(c1C(=O)OC(C)C)C)C(C)C)OCCN1CCCCC1	-5.7768	4.0294	405.528
C2534	LQZPJQKYAOYUJS-UHFFFAOYSA-N	CCN(CCN1c2ccccc2Sc2c1cccc2)CC.Cl	-5.76981	5.4981	334.907
C2535	RCYTWTBFGNSMQC-VHEBQXMUSA-N	CC1=NN(C(=O)C1/N=N/c1ccc(cc1)C(=O)O)c1ccccc1	-5.76714	2.7604	322.318
C2536	NQBIIZCLITWWOH-UHFFFAOYSA-N	COc1cc(O)cc2c1N(CCCN(C)C)c1c(S2)ccc(c1)Cl	-5.76628	4.6736	364.89
C2537	GFBKORZTTCHDGY-UWVJOHFNSA-N	CN1CCN(CC1)CC/C=C\1/c2ccccc2Sc2c1cc(cc2)S(=O)(=O)N(C)C	-5.7662	4.4273	443.625
C2538	GFBKORZTTCHDGY-UFWORHAWSA-N	CN1CCN(CC1)CC/C=C/1\c2ccccc2Sc2c1cc(cc2)S(=O)(=O)N(C)C	-5.76392	4.4273	443.625
C2539	BRSBHYWFYBOUGG-UHFFFAOYSA-N	CC[NH+](CC(OC(=O)C(c1ccccc1)c1ccccc1)C)CC.[Cl-]	-5.75995	-0.3211	361.906
C2540	JUSNIEPCJNWQRR-UHFFFAOYSA-N	C1CCCCN(C1)CC1CCC(CC1)CN1CCCCCC1.Cl.Cl	-5.75244	6.0246	379.451
C2541	NRSAHUUHMMVYTD-UHFFFAOYSA-N	CC[NH+](CCOC(=O)n1c2ccccc2c2c1cccc2)CC.[Cl-]	-5.75127	-0.2921	346.851
C157	ANIAQSUBRGXWLS-MRXNPFEDSA-N	CC[P@@](=S)(OCC)Oc1cc(Cl)c(cc1Cl)Cl	-5.75	6.0421	333.599
C2542	SNTQPLDRUZOSDP-UHFFFAOYSA-N	CCCC(c1ccccc1)(c1ccccc1)C(=O)OCCN(CC)CC	-5.74837	4.6578	353.498
C2543	FDOGNTWNJXHXNZ-MZIRSVLISA-N	O[C@H]([C@H](C(=O)O)O)C(=O)O.COc1ccc2c(c1)[C@]13CCCC[C@H]3[C@@H](C2)N(CC1)CCC(C)C	-5.7476	2.615	477.59
C2544	WGUWGLFTDRGBSR-UHFFFAOYSA-N	CCC(C(C(C[NH+](C)C)C)(c1ccccc1)c1ccccc1)OC(=O)CC.[Cl-]	-5.74544	0.4891	403.985
C2545	MARGMYHNEQURTE-UHFFFAOYSA-N	CCC(C(c1ccccc1)(c1ccccc1)CC([NH+](C)C)C)OC(=O)CC.[Cl-]	-5.74544	0.6316	403.985
C2546	OIRAEJWYWSAQNG-LBPRGKRZSA-N	OC(=O)[C@H]1CCc2c1cc(Cl)c(c2)C1CCCCC1	-5.74282	4.5021	278.774
C158	VEDTXTNSFWUXGQ-UHFFFAOYSA-N	CCOP(=S)(OCC)SCSc1ccc(cc1)Cl	-5.74	6.0709	342.865
C2547	ODLGFPIWRAEFAN-PFEQFJNWSA-N	COc1ccc2c(c1)N(C[C@@H](CN(C)C)C)c1c(S2)cccc1.Cl	-5.73939	5.3626	364.933
C2548	VBKNNJQOMLOXQL-UHFFFAOYSA-N	C[NH+](CCCC1c2ccccc2C=Cc2c1cccc2)C.[Cl-]	-5.73935	0.231	313.864
C2549	REYUZOLYIOQRIG-UHFFFAOYSA-N	CCCCCCCCCCOc1c(OC)cc(cc1OC)C(=O)N	-5.73667	5.0225	337.454
C2550	XMBJPJHCAJZCLU-UHFFFAOYSA-N	[O-]S(=O)(=O)C.OCc1ccc2c3c1sc1cc(Cl)ccc1c3nn2CC[NH+](CC)CC	-5.73597	3.7168	484.032
C2551	RZQROJIKNQDWGX-LVEZLNDCSA-N	OC(=O)/C=C/C(=O)O.OC(=O)/C=C/C(=O)O.CNC(=O)CN1CCN(CC1)CC1COC2(O1)c1ccccc1C=Cc1c2cccc1	-5.73485	1.8408	651.66
C2552	CNGNQNHWZQZZPC-LIXABZRUSA-N	CC(=O)Oc1ccc2c(c1)[C@]13CCCC[C@H]3[C@@H](C2)N(CC1)CCc1ccccc1.Cl	-5.73398	5.6529	425.991
C2553	VDOLRBJLUIFCGO-UHFFFAOYSA-N	C1CCN(C1)CCN1c2ccccc2Sc2c1cccc2.Cl	-5.73202	5.19	332.891
C2554	PHQBGRRDAYJMCR-UHFFFAOYSA-N	CCCCC1=CC(N(C(C1)(C)C)C(=O)CN(CC)CC)(C)C	-5.73036	4.1722	308.502
C2555	ISNMCLQAHBYOKS-UHFFFAOYSA-N	CN1c2ccccc2CN(c2c1cccc2)C	-5.72863	3.5343	224.301
C2556	ZCDNRPPFBQDQHR-SSYATKPKSA-N	CCOC(=O)Oc1c(OC)cc(cc1OC)C(=O)O[C@@H]1C[C@@H]2CN3CCc4c([C@H]3C[C@@H]2[C@@H]([C@H]1OC)C(=O)OC)[nH]c1c4ccc(c1)OC	-5.72669	4.6357	666.715
C2557	NFCRBQADEGXVDL-UHFFFAOYSA-M	CCCCCCCCCCCCCCCC[n+]1ccccc1.[Cl-].O	-5.72523	3.3951	358.001
C2558	SIZQOZWQHVSXMC-UHFFFAOYSA-N	COC1(CCC(CC1)NCCCC(=O)c1ccc(cc1)F)c1ccc(cc1)F.Cl	-5.7242	6.1947	423.924
C2559	VRCHGIBAGWCXID-UHFFFAOYSA-N	COC1(CCC(CC1)NCCCC(=O)c1ccc(cc1)F)c1ccc(cc1)C.Cl	-5.72394	6.364	419.96
C2560	VNTDJZPKDTVRQN-UHFFFAOYSA-N	COC1(CCC(CC1)NCCCC(=O)c1ccc(cc1)F)c1cccc(c1)C.Cl	-5.72394	6.364	419.96
C2561	DDLIGBOFAVUZHB-UHFFFAOYSA-N	Clc1ccc2c(c1)C(=NCc1n2c(C)nc1)c1ccccc1F	-5.72094	3.7598	325.767
C159	JHJOOSLFWRRSGU-UHFFFAOYSA-N	COP(=S)(Oc1cc(Cl)c(cc1Cl)Cl)OC	-5.72	5.1935	321.545
C2562	YFEPHJVWLFGWKH-CQSZACIVSA-N	COc1cc2c(cc1OC)c1C[C@H]3CCCN3Cc1c1c2c(OC)c(OC)cc1	-5.71969	4.4858	393.475
C2563	TYQXKHPOXXXCTP-CSLYCKPJSA-N	CCC(=O)O[C@H]1[C@@H](O[C@@H](C[C@@H]1N(C)C)C)O[C@@H]1[C@@H](C)[C@H](O[C@@H]2O[C@@H](C)[C@@H]([C@](C2)(C)OC)O)[C@@H](C)C(=O)O[C@H](CC)[C@@]([C@@H]([C@H](C(=O)[C@@H](C[C@@]1(C)O)C)C)O)(C)O	-5.71923	2.7465	789.99
C2564	DULRAWOLASLZFF-UHFFFAOYSA-N	CN(C(CC12CC3CC(C2)CC(C1)C3)C)Cc1ccccc1.Cl	-5.71817	5.9154	333.938
C2565	OLNLBYCEMYGFIP-UHFFFAOYSA-N	CN(CCCC12CC3CC(C1)CC(C2c1ccccc1)C3)C.Cl	-5.71817	5.7403	333.938
C2566	IKYIXZSIKOYSLD-UHFFFAOYSA-N	OC(=O)C(c1ccccc1)Cc1cc(I)c(c(c1)I)O	-5.71785	4.0123	494.063
C2567	KRTPZDITOONUEW-UHFFFAOYSA-N	CCC(C(=O)OCC(Br)(Br)Br)CC	-5.7169	3.8043	380.9
C2568	REXWOFSLUVLBDP-QNGOZBTKSA-N	CCC(=O)N1C2CCC1CN(C2)C/C(=C/c1ccccc1)/c1ccccc1	-5.71617	4.1882	360.492
C2569	QNXUUBBKHBYRFW-QWAPGEGQSA-N	ClCCOC1=CC2=C(C=O)C[C@@H]3[C@]([C@]2(CC1)C)(F)[C@@H](O)C[C@]1([C@H]3C[C@@H]2[C@]1(OC(O2)(C)C)C(=O)COC(=O)C)C	-5.71575	3.9628	569.059
C2570	YWYQTGBBEZQBGO-OQOYYRQQSA-N	O[C@@H]1CC[C@]2([C@@H](C1)CC[C@@H]1[C@@H]2CC[C@]2([C@H]1CC[C@@H]2[C@H](O)C)C)C	-5.71557	4.387	320.509
C2571	JJYCENBZIMIWTM-HYFMXHDLSA-N	CO[C@@H]1[C@@H](OC(=O)N)[C@@H](O)[C@H](OC1(C)C)Oc1ccc2c(c1C)oc(=O)c(c2O)NC(=O)c1ccc(c(c1)CCC(C)C)O	-5.71308	4.4803	614.64
C2572	YILXLSNWYXRHLU-UHFFFAOYSA-N	Ic1ccc(nc1)SCCCCCCCN1CCSC1.Cl	-5.70887	5.475	458.852
C2573	ULGZDMOVFRHVEP-RWJQBGPGSA-N	CC[C@H]1OC(=O)[C@H](C)[C@@H](O[C@@H]2O[C@@H](C)[C@@H]([C@](C2)(C)OC)O)[C@H](C)[C@@H](O[C@@H]2O[C@H](C)C[C@@H]([C@H]2O)N(C)C)[C@](C[C@H](C(=O)[C@@H]([C@H]([C@]1(C)O)O)C)C)(C)O	-5.7082	1.7856	733.927
C2574	OHXVNPLQCLJGEX-UHFFFAOYSA-N	CCCCCCCCCCCCCCCCCCCCCCCCCCCCCCOC(=O)CCCCCCCCCCCCCCCCCCCCCCCCC	-5.70298	20.8546	817.487
C2575	ODMDVXBFLZLMOV-UHFFFAOYSA-N	O=CC(c1ccc2c(c1)ccc1c2cccc1)C	-5.70138	4.2954	234.292
C2576	VYVKHNNGDFVQGA-UHFFFAOYSA-N	COc1ccc(cc1)CC(N(CCCCOC(=O)c1ccc(c(c1)OC)OC)CC)C	-5.6944	4.6025	429.549
C2577	YDUVNCVFHOFCBV-UHFFFAOYSA-N	O=C(N1c2ccccc2CCc2c1cccc2)C[NH2+]C(C)(C)C.[Cl-]	-5.69382	-0.1192	344.878
C2578	APUSEOXZOIWVBF-RZWQWLLSSA-N	COc1ccc(cc1)C(=O)CN1CC[C@@]23[C@H]([C@H]1Cc1c3cc(cc1)O)CCCC2.Cl	-5.69289	5.082	427.964
C2579	IABNRFKGIGJEFF-UHFFFAOYSA-N	CCC1(CC)OC(c2c1cccc2)(CCCN(C)C)c1ccccc1.Cl	-5.69202	6.1195	373.959
C2580	MAFMQEKGGFWBAB-UHFFFAOYSA-N	COCCOCCOCCOCCOCCOCCOCCOCCOCCOC(=O)c1ccc(cc1)NCCCC	-5.69166	2.9076	603.742
C2581	DCKXNKRUGUYEPS-UHFFFAOYSA-N	ClCCN(c1ccc(cc1)OC(=O)c1ccccc1)CCCl	-5.69099	4.1898	338.228
C2582	XHSHZRTUPHMFMW-UHFFFAOYSA-N	CN(CCCC1(CC(c2c1cccc2)(C)C)c1ccccc1)C.Cl	-5.69076	5.7978	343.933
C160	CHNUNORXWHYHNE-UHFFFAOYSA-N	CC(Oc1cc(c(cc1Cl)Cl)n1nc(oc1=O)C(C)(C)C)C	-5.69	4.217	345.221
C2583	YVBGGZGCBWNVDX-UHFFFAOYSA-N	CN(CCCC1c2ccccc2C=Cc2c1cccc2)C	-5.68573	4.6441	277.403
C2584	OJTXPGCWXBTARX-UHFFFAOYSA-N	CCN(CCCn1c(=O)c2ccccc2[nH]c2c1cccc2)CC	-5.68437	3.7769	323.432
C2585	PQYGSSYFJIJDFK-UHFFFAOYSA-N	CCCCCCCC(=O)CCCCCCC	-5.68436	5.2765	226.398
C2586	CTVUQTJFCOUSCI-UHFFFAOYSA-N	CCCCN1CCC(CC1)(OC(=O)Cc1ccccc1)c1ccccc1.Cl	-5.68082	5.3036	387.943
C2587	FZMYJEWPAHFZNM-UHFFFAOYSA-N	CCN(CCOC(=O)C1c2ccccc2Cc2c1cccc2)CC.Cl	-5.68053	4.4097	359.89
C161	ZSDSQXJSNMTJDA-UHFFFAOYSA-N	CCCN(c1c(cc(cc1[N+](=O)[O-])C(F)(F)F)[N+](=O)[O-])CCC	-5.68	5.1946	335.279
C162	QIQXTHQIDYTFRH-UHFFFAOYSA-N	CCCCCCCCCCCCCCCCCC(=O)O	-5.68	6.3325	284.477
C2588	YDLQKLWVKKFPII-UHFFFAOYSA-N	Fc1ccc(cc1)C(=O)CCCN1CCC(CC1)n1c(=S)[nH]c2c1cccc2	-5.67902	5.0759	397.509
C2589	SQSNGPIVSCOKRR-UHFFFAOYSA-N	CNCCCN1c2cc(Cl)ccc2Sc2c1ccc(c2)O	-5.67891	4.7137	320.837
C2590	QLPNZYZWDNTQFD-UHFFFAOYSA-N	OC(=O)C(c1ccc2c(c1)CCc1c2cccc1)C	-5.67766	3.6403	252.308
C2591	FPPCQURAUSZVBZ-UHFFFAOYSA-N	CCCCCCCOc1ccccc1NC(=O)OCCN1CCCCC1.Cl	-5.6762	5.8831	398.967
C2592	XAXZRLRPMYYALI-UHFFFAOYSA-N	Clc1ccc2c(c1)c(C)cc(n2)SCCCCCN1CSCC1.Cl.Cl	-5.67299	7.0072	439.894
C2593	JYNMKSDVPCAZCM-UHFFFAOYSA-N	CCCCCCCCSCCCCCCN1CSCC1.Cl	-5.67285	6.3867	354.057
C163	SBPBAQFWLVIOKP-UHFFFAOYSA-N	CCOP(=S)(Oc1nc(Cl)c(cc1Cl)Cl)OCC	-5.67	5.3687	350.586
C164	UOAMTSKGCBMZTC-UHFFFAOYSA-N	OC(C(Cl)(Cl)Cl)(c1ccc(cc1)Cl)c1ccc(cc1)Cl	-5.67	5.5995	370.486
C2594	KQNZDYYTLMIZCT-KQPMLPITSA-N	O[C@@H]1C[C@@H]2[C@@H](C1)/C=C/CCC[C@@H](OC(=O)/C=C/[C@H]2O)C	-5.66957	1.9624	280.359
C2595	VGQBGHMODQMJEJ-UHFFFAOYSA-N	COc1cc2c(cc1OC)CCN(C2CCc1cccc(c1Cl)Cl)C	-5.66951	5.1103	380.308
C2596	LXGKFCALTYIGBW-UHFFFAOYSA-N	COc1cc2c(cc1OC)CCN(C2CCc1c(Cl)cccc1Cl)C	-5.66951	5.1103	380.308
C2597	HRNKLYSRKFRIQO-UHFFFAOYSA-N	CCCCOc1ccc(cc1)OCC(=O)N(c1cccc(c1)OCC)CCN(C)C.Cl	-5.66741	5.0398	450.999
C2598	HDGAKKHUALYJSA-UHFFFAOYSA-N	CCC(C(c1ccccc1)(c1ccccc1)CC([NH+](C)C)C)Cl.[Cl-]	-5.66574	0.9172	366.368
C2599	CERUVRSAHAFOLZ-LAWPZHMJSA-N	O=C1OCC(=C1)[C@H]1CC[C@]2([C@]1(C)CCC1C2CC[C@H]2[C@]1(C)CC[C@@H](C2)O[C@H]1C[C@H](O)[C@@H]([C@H](O1)C)O[C@H]1C[C@H](O)[C@@H]([C@H](O1)C)O)O	-5.66151	3.3663	634.797
C2600	VVPAATLHWUDQMI-MZIRSVLISA-N	O[C@H]([C@H](C(=O)O)O)C(=O)O.COc1ccc2c(c1)[C@]13CCCC[C@H]3[C@@H](C2)N(CC1)CC=C(C)C	-5.66019	2.5351	475.574
C165	CHNXZKVNWQUJIB-VPXZLSIOSA-N	C#C[C@@]1(O)CC[C@@H]2[C@]1(C)CC[C@H]1[C@H]2CCC2=CC(=O)CC[C@]12C	-5.66	3.8826	312.446
C2601	YTCSKUDULFDUDD-UHFFFAOYSA-N	NCCCN1c2ccc(cc2Sc2c1cc(Cl)cc2)O	-5.6595	4.7624	306.81
C2602	LXRLABSDZUKVGP-UHFFFAOYSA-N	C[NH2+]CCCC1c2ccccc2CCc2c1cccc2.[Cl-]	-5.65698	-0.1055	301.854
C2603	DTTVBSRGHJKBOQ-UHFFFAOYSA-N	CCN(CC(=O)N1C(C)(C)CC(=CC1(C)C)c1ccccc1)CC	-5.6568	4.1392	328.492
C2604	ADLUXTSNZSZRQU-UHFFFAOYSA-N	OC(=O)C(=O)O.CN(CCCC1(OC(c2c1cccc2)(C)C)C1CCCCC1)C	-5.65621	4.2249	405.528
C2605	CDOZDBSBBXSXLB-UHFFFAOYSA-N	CCN(C(CN1c2ccccc2Sc2c1cccc2)C)CC	-5.6544	5.0846	312.472
C2606	LMYNSXURIAOYIR-UHFFFAOYSA-N	c1ccc2c(c1)CCC1N2CCN(C1)CCc1cccc2c1cccc2.Cl	-5.65223	5.3242	378.938
C2607	XTSSXTWGEJTWBM-FQEVSTJZSA-N	COc1ccc2c(cc1=O)[C@H](CCc1c2c(OC)c(c(c1)OC)OC)NC(=O)c1ccccc1	-5.65135	4.5564	461.506
C2608	VQNAFOJXHZEXDE-UHFFFAOYSA-N	CCCC[NH+]1CCC(CC1)OC(=O)C(c1ccccc1)c1ccccc1.[Cl-]	-5.65025	1.7823	387.943
C166	CEOCDNVZRAIOQZ-UHFFFAOYSA-N	Clc1cc(Cl)c(c(c1Cl)Cl)Cl	-5.65	4.9536	250.337
C2609	XXLZPUYGHQWHRN-RPBOFIJWSA-N	CCC1=C(C[C@H]2NCCc3c2cc(OC)c(c3)OC)C[C@@H]2N(C1)CCc1c2cc(c(c1)OC)OC	-5.64578	5.2743	478.623
C2610	TXNPKAZVKAHXGK-UHFFFAOYSA-N	OC(=O)C(c1ccc2c(c1)nc(o2)c1ccc(cc1)C(C)(C)C)C	-5.64226	4.9804	323.386
C2611	HVFCLQQFFYUROM-XJQFHKDFSA-N	COc1ccc(cc1[N+](=O)[O-])C(=O)CN1CC[C@@]23[C@H]([C@H]1Cc1c3cc(cc1)O)CCCC2.Cl	-5.64141	5.5134	472.961
C167	XCJXQCUJXDUNDN-OZUNKVAOSA-N	ClC1=C(Cl)[C@]2(C([C@]1(Cl)[C@H]1[C@@H]2CC=C1)(Cl)Cl)Cl	-5.64	5.0242	338.873
C168	CRQQGFGUEAVUIL-UHFFFAOYSA-N	N#Cc1c(Cl)c(C#N)c(c(c1Cl)Cl)Cl	-5.64	4.04356	265.911
C169	IRIAEXORFWYRCZ-UHFFFAOYSA-N	CCCCOC(=O)c1ccccc1C(=O)OCc1ccccc1	-5.64	4.0005	312.36
C2612	ZCUZNOKYZBDPMI-LIXABZRUSA-N	COc1ccc(c(c1)C)CCN1CC[C@@]23[C@H]([C@H]1Cc1c3cc(cc1)O)CCCC2.Cl	-5.6389	5.7502	428.007
C2613	VLTOCQFUFACJGC-UHFFFAOYSA-N	CNCCC=C1c2ccccc2C(c2c1cccc2)(C)C.Cl	-5.63821	5.56	313.864
C2614	UOXWPQGDEPCZDZ-BNXVUDNTSA-N	O[C@H]([C@H](C(=O)O)O)C(=O)O.COc1ccc2c(c1)[C@]13CCCC[C@H]3[C@@H](C2)N(CC1)CCc1ccco1	-5.63588	2.4046	501.569
C2615	FGXWKSZFVQUSTL-UHFFFAOYSA-N	Clc1ccc2c(c1)[nH]c(=O)n2C1CCN(CC1)CCCn1c(=O)[nH]c2c1cccc2	-5.63532	3.2911	425.911
C2616	RUEYJJXJQYFCCU-UHFFFAOYSA-N	N#CC(c1cccc2c1cccc2)(CC[NH+](CC)C)CC=C(C)C.[Cl-]	-5.62625	0.88618	356.932
C2617	QIGRLMYLFKLTOE-UHFFFAOYSA-N	N#CC(Cc1cccc2c1cccc2)(CC[NH+](C)C)CC=C(C)C.[Cl-]	-5.62625	0.78718	356.932
C2618	JHKAMWMWNMZLLS-UHFFFAOYSA-N	CC(CN(c1cc(ccc1C)C(=O)O)CC(Cl)C)Cl	-5.62464	3.7542	304.212
C2619	SDJZXAABVIWCNW-BNXVUDNTSA-N	O[C@H]([C@H](C(=O)O)O)C(=O)O.CCC(CCN1CC[C@@]23[C@H]([C@H]1Cc1c3cc(cc1)O)CCCC2)CC	-5.62345	3.0922	491.617
C2620	AWNQCMDYKBCHAH-UHFFFAOYSA-L	C[N+]1(CCCCCCCCCC[N+]2(C)CCOCC2)CCOCC1.[I-].[I-]	-5.62323	-3.0136	596.369
C2621	ZAGQHNDTRBHZTO-UHFFFAOYSA-N	CCCC(COC(=O)N(CC)CC)(COC(=O)N(CC)CC)C	-5.62205	3.7496	330.463
C2622	SNUBBWAURMSPJZ-UHFFFAOYSA-N	CCN(C(=O)OCC(COC(=O)N(CC)CC)(CC)CC)CC	-5.62205	3.7496	330.463
C2623	GXGJIOMUZAGVEH-UHFFFAOYSA-N	CCc1ccc(c2c(c1)c(C)cc2)C	-5.61986	3.9706	184.277
C2624	ZUJCXSRZZWIJLY-UHFFFAOYSA-N	CCCCC1=CC(N(C(C1)(C)C)C(=O)CN1CCCC1)(C)C	-5.61954	3.8641	306.486
C2625	WBNPMYJLGASBPI-UHFFFAOYSA-N	OC(=O)CCN1c2ccc(cc2Sc2c1cc(Cl)cc2)O	-5.61825	4.188	321.779
C2626	GFTHYQRJEOORHK-UHFFFAOYSA-N	CN(CC(CC1(O)c2ccccc2CCc2c1cccc2)C)C	-5.61669	3.6089	309.445
C2627	RYQOGSFEJBUZBX-UHFFFAOYSA-N	CN(CCCN1c2ccccc2C(c2c1cccc2)(C)C)C	-5.61137	4.4807	294.434
C170	WXURHACBFYSXBI-NRIXXJGXSA-N	OCC(=O)[C@@]1(O)[C@H](C)C[C@@H]2[C@]1(C)C[C@@H](O)[C@]1([C@H]2C[C@@H](C2=CC(=O)C=C[C@]12C)F)F	-5.61	1.8437	410.452
C2628	OMHUKXIIJPBUIP-FJUODKGNSA-N	CN(CC/C=C/1\c2ccccc2Sc2c1cc(F)cc2)C.Br	-5.6038	5.6318	380.318
C2629	OMHUKXIIJPBUIP-KIUKIJHYSA-N	CN(CC/C=C\1/c2ccccc2Sc2c1cc(F)cc2)C.Br	-5.6038	5.6318	380.318
C2630	XZZXIYZZBJDEEP-UHFFFAOYSA-N	CN(CCCN1c2ccccc2CCc2c1cccc2)C.Cl	-5.60271	4.742	316.868
C2631	URSRSKSNFPUKGH-UHFFFAOYSA-N	CN(CCOC(c1ccc(cc1)Br)(c1ccccc1)C)C	-5.60266	4.2908	348.277
C2632	POPFMWWJOGLOIF-XWCQMRHXSA-N	OCC(=O)[C@@]12OC(O[C@@H]1C[C@@H]1[C@]2(C)C[C@H](O)[C@H]2[C@H]1C[C@@H](C1=CC(=O)CC[C@]21C)F)(C)C	-5.60178	2.4987	436.514
C2633	SIEYZYONZYIIJH-AGSMNRHJSA-N	CC[C@H]1CN2CC[C@H]1C[C@H]2[C@@H](c1ccnc2c1cc(OCCC(C)C)cc2)O.Cl.Cl	-5.60155	6.3554	455.461
C2634	SUQGLJRNDJRARS-UHFFFAOYSA-N	O=C(c1ccccc1)Oc1cccc(c1)OC(=O)c1ccccc1	-5.60087	4.125	318.323
C171	YWDUZLFWHVQCHY-UHFFFAOYSA-N	Brc1cc(Br)cc(c1)Br	-5.6	3.9741	314.8
C2635	FWXCTXLSDFLQJC-UHFFFAOYSA-N	CCCCCCCOc1cccc(c1)NC(=O)OCC[NH+]1CCCCC1.[Cl-]	-5.59921	2.2993	398.967
C2636	PWQRTIDMAHIZSV-UHFFFAOYSA-N	CC(CCC=C(C)C)CCN1CCN(CC1)CC(=O)NN=Cc1ccc(o1)[N+](=O)[O-]	-5.59338	3.818	419.518
C2637	ZDGVLDKCQRCCKI-ICDZXHCJSA-N	CSc1ccc(cc1)CCN1CC[C@@]23[C@H]([C@H]1Cc1c3cc(cc1)O)CCCC2	-5.59072	5.3531	393.585
C2638	GEHQTKKHEHGIJB-UHFFFAOYSA-N	COc1c(O)ccc2c1N(CCCN(C)C)c1c(S2)ccc(c1)Cl.Cl	-5.59068	5.4756	401.35
C2639	NZBSAAMEZYOGBA-UHFFFAOYSA-N	O=c1c2cccc3c2c(c2n1c1ccccc1n2)ccc3	-5.59047	3.5919	270.285
C172	WCMMILVIRZAPLE-UHFFFAOYSA-M	O[Sn](C1CCCCC1)(C1CCCCC1)C1CCCCC1	-5.59	5.9271	385.163
C2640	WQDGKJKVSWEERW-UHFFFAOYSA-N	Brc1ccc(cc1)C(c1ccccc1)OCC[NH2+]N1CCCC1.[Cl-]	-5.58935	0.0712	411.764
C2641	VXFJYXUZANRPDJ-MQBSTWLZSA-N	CCOC(=O)[C@@H](N[C@H](C(=O)N1[C@H]2CCCC[C@H]2C[C@H]1C(=O)O)C)CCc1ccccc1	-5.5887	3.1021	430.537
C2642	RRGUKTPIGVIEKM-UHFFFAOYSA-N	O=C1CCc2c(N1)ccc(c2)OCCCCc1nnnn1C1CCCCC1	-5.5863	3.6027	369.461
C2643	NJVOZLGKTAPUTQ-UHFFFAOYSA-M	Cl[Sn](c1ccccc1)(c1ccccc1)c1ccccc1	-5.586	2.8923	385.466
C2644	BJFPXELCDQCHFX-UHFFFAOYSA-N	CCN(CCC(c1cccc2c1cccc2)(C(=O)N)CC=C(C)C)C	-5.58507	4.9613	338.486
C2645	WWMPOSZANYFKNP-XJXJHPFJSA-M	CCC[N+]12CCC(C(C1)C=C)C[C@@H]2[C@H](c1ccnc2c1cc(OC)cc2)O.[Cl-]	-5.58408	1.0608	402.957
C2646	WBGKWQHBNHJJPZ-LECWWXJVSA-N	OCC(=O)[C@@]12OC(O[C@@H]1C[C@@H]1[C@]2(C)C[C@H](O)[C@H]2[C@H]1CCC1=CC(=O)C=C[C@]21C)(C)C	-5.5822	2.3267	416.507
C2647	XJGBDJOMWKAZJS-UHFFFAOYSA-N	OC(=O)C(Oc1ccc(cc1)C1CCCc2c1cccc2)(C)C	-5.57969	4.3968	310.387
C2648	FAYONKYSJFJACM-GEEYTBSJSA-M	CC[N+](Cc1ccccc1)(CCOc1ccc(cc1)/C=C/c1ccccc1)CC.[Br-]	-5.57891	3.2966	466.453
C2649	NJNXVQXOUUIOBZ-UHFFFAOYSA-N	OCC(c1ccc2c(c1)CCc1c2cccc1)C	-5.57853	3.548	238.324
C2650	ILKJAFIWWBXGDU-MOGDOJJUSA-N	CC(=O)OCC(=O)[C@@]12OC3(O[C@@H]1C[C@@H]1[C@]2(C)C[C@H](O)[C@]2([C@H]1CCC1=CC(=O)C=C[C@]21C)F)CCCC3	-5.57768	3.5238	502.572
C2651	QQWVCTZTGVJUCK-UHFFFAOYSA-N	CCCCCCCOc1ccc(cc1)C(=O)CCN1CCCCC1.Cl	-5.5728	5.8344	367.953
C2652	SXHWIUYWGJFLKB-UHFFFAOYSA-N	C#CC(c1ccccc1)(c1ccc(cc1)Cl)OC(=O)N	-5.57172	4.0124	285.725
C2653	QMJPDCOTBLUFHJ-UHFFFAOYSA-N	Oc1ccccc1C(=O)N(C1CCCCC1)C1CCCCC1	-5.57017	4.4998	301.423
C2654	YNVGQYHLRCDXFQ-XGXHKTLJSA-N	C#C[C@]1(O)CC[C@@H]2[C@]1(C)CC[C@H]1[C@H]2CCC2=CCCC[C@H]12	-5.56875	4.3135	284.436
C2655	OHBLHFXKSYTWQO-UHFFFAOYSA-N	CN1CCN(CC1)CCC=C1c2ccccc2Sc2c1cccc2.Cl.Cl	-5.56684	5.7002	409.416
C2656	WDRYRZXSPDWGEB-UHFFFAOYSA-N	Clc1ccc(c(c1)Cl)Cn1nc(c2c1cccc2)C(=O)O	-5.56555	4.0896	321.158
C2657	UMSGKTJDUHERQW-UHFFFAOYSA-N	Brc1cc2c(s1)n1c(CN=C2c2ccccc2Cl)nnc1C	-5.56253	3.8397	393.689
C2658	RTNXNRZZXYBWJZ-UHFFFAOYSA-N	CC(C(c1cccc2c1cccc2)(C(=O)N)CCN1CCCCC1)C	-5.562	4.7331	338.486
C2659	DIFUVRDFPAVFKW-GOOHIXEASA-N	[O-][N+](=O)O.CCC(=O)N([C@H]1CCN(C[C@H]1C)CCc1ccccc1)c1ccccc1.CCCO	-5.56148	4.8848	473.605
C2660	OGWKCGZFUXNPDA-XQKSVPLYSA-N	O=CN1c2cc(OC)c(cc2[C@]23[C@@H]1[C@@](O)(C(=O)OC)[C@H](OC(=O)C)[C@]1([C@@H]3N(CC2)CC=C1)CC)[C@]1(C[C@@H]2CN(CCc3c1[nH]c1c3cccc1)C[C@](C2)(O)CC)C(=O)OC	-5.5606	4.0942	824.958
C173	JHBKHLUZVFWLAG-UHFFFAOYSA-N	Clc1cc(Cl)c(cc1Cl)Cl	-5.56	4.3002	215.892
C2661	PYSOHOOUXFWCFF-UHFFFAOYSA-N	COc1ccc2c(c1CN1CCCCC1)oc1c(c2=O)cccc1	-5.55854	3.8786	323.386
C2662	XUNAJGRWRKIEPV-ISLYRVAYSA-N	Clc1ccc(cc1)CN(/N=N/c1ccc(cc1)C(=O)O)C	-5.5572	4.1689	303.744
C2663	ZCBJDQBSLZREAA-UHFFFAOYSA-N	CC(=O)Oc1ccc(cc1)C1(Oc2ccccc2NC1=O)c1ccc(cc1)OC(=O)C	-5.55574	3.9499	417.411
C2664	WYRBITQXPQGTBL-UHFFFAOYSA-N	O=C(c1ccccc1)CC(c1ccccc1)c1ccccc1	-5.55114	5.0915	286.367
C2665	MKLLVYALIHGMKY-UHFFFAOYSA-N	O=C1CC2(C(=O)N1C)c1ccccc1CCc1c2cccc1	-5.54954	2.3979	291.344
C2666	SMPOXMYVWIXCMT-UHFFFAOYSA-N	COc1c(O)ccc2c1N(CCCN(C)C)c1c(S2)ccc(c1)Cl	-5.54932	4.6736	364.89
C2667	JXZZEXZZKAWDSP-UHFFFAOYSA-N	O=C(c1ccccc1)NC1CCN(CC1)CCc1c[nH]c2c1cccc2	-5.54884	3.9336	347.453
C2668	XURNBUIOYGQEST-UHFFFAOYSA-N	O=C1NC(=O)C2(N1)c1ccccc1CCCc1c2cccc1	-5.54628	2.9159	292.332
C2669	GXEUNRBWEAIPCN-UHFFFAOYSA-N	OC(=O)C(c1ccc(c(c1)Cl)C1CCCCC1)Cl	-5.54223	4.7522	287.182
C2670	QESYWDIVVXFNFE-AQFVONAPSA-N	Oc1ccc2c(c1)[C@]13CCCC[C@H]3[C@@H](C2)N(CC1)CCCc1ccccc1.Br	-5.54205	5.9794	442.432
C2671	WYQIVZKSGGKUAX-UHFFFAOYSA-N	OC(=O)c1ccc2c(c1)c1ccccc1cc2	-5.54133	3.6912	222.239
C2672	CIZZXSRPHLRRDJ-OSMRDGEFSA-N	C=CCO/[NH+]=C(/c1nccc2c1cc(OC)c(c2)OC)\c1ccc(c(c1)OC)OC.[Cl-]	-5.54106	-0.6912	444.908
C174	NKPPORKKCMYYTO-DHZHZOJOSA-N	COc1ccc2c(c1)c(CC(=O)O)c(n2C(=O)/C=C/c1ccccc1)C	-5.54	3.939	349.38
C175	RIZMRRKBZQXFOY-UHFFFAOYSA-N	CCOP(=S)(OCC)SCSP(=S)(OCC)OCC	-5.54	6.3065	384.476
C2673	HYTGGNIMZXFORS-MGYKWWNKSA-N	CC[C@H](C(=O)O[C@H]1[C@H](O)[C@H]2[C@H]([C@H]3[C@]1(O)[C@@H]1[C@H](OC(=O)C)[C@H](OC(=O)C)[C@H]4[C@]5([C@]1(C3)O[C@]4(O)[C@H](CC5)OC(=O)[C@](CC)(O)C)C)CN1[C@H]([C@@]2(C)O)CC[C@@H](C1)C)C	-5.53806	1.5451	793.937
C2674	GWWLWDURRGNSRS-UHFFFAOYSA-N	CN(CCC=C1c2ccccc2C(c2c1cccc2)(C)C)C	-5.5379	4.7093	291.43
C2675	IJTPQQVCKPZIMV-UHFFFAOYSA-N	OC(=O)CCC(=O)c1ccc(c(c1)Cl)C1CCCCC1	-5.53737	4.4352	294.773
C2676	IXBBCDAOBKUSMR-UHFFFAOYSA-N	CCC([NH2+]CCOC(=O)C1c2ccccc2c2c1cccc2)C.[Cl-]	-5.53459	-0.292	345.863
C2677	GCUAMEPHMLSQKS-TWNLEINFSA-N	COc1ccc2c(c1)/C(=C/CCN(C)C)/c1c(S2)cccc1.Cl	-5.53286	5.3452	347.902
C2678	GCUAMEPHMLSQKS-ZTXYIFKNSA-N	COc1ccc2c(c1)/C(=C\CCN(C)C)/c1c(S2)cccc1.Cl	-5.53286	5.3452	347.902
C2679	NZHGWWWHIYHZNX-CSKARUKUSA-N	COc1cc(/C=C/C(=O)Nc2ccccc2C(=O)O)ccc1OC	-5.5315	3.1269	327.331
C2680	KSODCNQBMBVLAJ-FERBBOLQSA-M	ClCCN(c1cc(ccc1C)C(=O)N[C@H](C(=O)[O-])Cc1ccc(cc1)O)CCCl.[Na+]	-5.53046	2.4665	461.314
C176	SMDHCQAYESWHAE-UHFFFAOYSA-N	CCCCN(c1c(cc(cc1[N+](=O)[O-])C(F)(F)F)[N+](=O)[O-])CC	-5.53	5.1946	335.279
C2681	KAIFALFPMBMXPL-CHHCPSLASA-N	CN(C/C=C\1/c2ccccc2Sc2c1cc(Cl)cc2)C.Cl	-5.52497	5.5999	338.295
C2682	KAIFALFPMBMXPL-KJEVSKRMSA-N	CN(C/C=C/1\c2ccccc2Sc2c1cc(Cl)cc2)C.Cl	-5.52497	5.5999	338.295
C2683	YEZNLOUZAIOMLT-UHFFFAOYSA-N	OC(=O)c1ccccc1Nc1cccc(c1C)Cl	-5.52444	4.1632	261.704
C2684	JNUQEHHAXSHUMD-WVLIHFOGSA-M	CCCC(=O)Nc1c(I)cc(c(c1I)/C=C(/C(=O)[O-])\CC)I.[Na+]	-5.52309	3.8553	660.988
C2685	IQHTWFLGOPQPHD-XJXJHPFJSA-M	C=CC1C[N+]2(CCC1C[C@@H]2[C@H](c1ccnc2c1cc(OC)cc2)O)C(C)C.[Cl-]	-5.51891	1.0592	402.957
C2686	PWNAWGHHNQQCAK-UHFFFAOYSA-N	O=C(N1c2ccccc2Sc2c1cccc2)CCNC(C)(C)C.Cl	-5.51841	5.852	362.917
C2687	DQPNQXUUCWOWCK-UHFFFAOYSA-N	CCOC(C(=O)N(CCN(CCc1ccccc1)C)C)(c1ccccc1)c1ccccc1.Cl	-5.51708	5.4016	467.043
C2688	RHILVRBEZGPKBY-UHFFFAOYSA-N	OC(=O)C(c1ccc2c(c1)nc(o2)c1ccc(cc1)I)C	-5.51541	4.2875	393.176
C2689	UCLGZUJDUNXHRN-UHFFFAOYSA-N	C1CCC2(CN1)c1ccccc1CCc1c2cccc1.Cl	-5.515	4.5855	299.838
C2690	DZVPGIORVGSQMC-UHFFFAOYSA-N	COc1nc(c(c(c1Cl)OC)Cl)C(Cl)(Cl)Cl	-5.51241	4.2323	325.404
C2691	WMIAQXWVZFAYQL-UHFFFAOYSA-N	O=C1NC(=O)C(N1S(=O)(=O)c1ccccc1)(c1ccccc1)c1ccccc1	-5.51098	4.2184	392.428
C2692	RFCPBHVDIXXSGT-UHFFFAOYSA-N	OCCN1CC2CCC(C1)N2CCCN1c2ccccc2Sc2c1cccc2	-5.51086	3.7611	395.561
C2693	RGIKAFNNDOGWCB-UHFFFAOYSA-N	CCOC(=O)Cc1ccc2c(c1)nc(s2)c1ccc(cc1)OC	-5.51075	4.0775	327.397
C2694	HHJOQUFREITNNC-UHFFFAOYSA-N	COc1ccc(cc1)CN1CCc2c(C1)cccc2NC(=O)c1cc(OC)c(c(c1)OC)OC.Cl	-5.51058	5.3445	498.998
C2695	FJPQFRXOQNVROM-UUOKLVDSSA-N	[O-]C(=O)/C=C\C(=O)O.C[NH+](CCOC1C=CC2=C(Cc3c1cccc3)CCC=C2)C	-5.51056	1.0248	411.491
C177	FNFPHNZQOKBKHN-GFLPKIQLSA-N	O=C(CC(C)(C)C)OCC(=O)[C@@]1(O)CC[C@@H]2[C@]1(C)C[C@@H](O)[C@H]1[C@H]2CCC2=CC(=O)CC[C@]12C	-5.51	3.7687	460.603
C178	AFFLGGQVNFXPEV-UHFFFAOYSA-N	CCCCCCCCC=C	-5.51	3.923	140.266
C179	POZRVZJJTULAOH-JLTYPPDJSA-N	C#C[C@@]1(O)CC[C@@H]2[C@]1(C)CC[C@H]1[C@H]2CCC2=Cc3c(C[C@]12C)cno3	-5.51	4.221	337.455
C2696	XQCFHQBGMWUEMY-ZPUQHVIOSA-N	NC(=N/N=C(/C=C/c1ccc(o1)[N+](=O)[O-])\C=C\c1ccc(o1)[N+](=O)[O-])N	-5.50976	4.492	360.282
C2697	PSGAAPLEWMOORI-PEINSRQWSA-N	O=C1CC[C@]2(C(=C1)[C@@H](C)C[C@@H]1[C@@H]2CC[C@]2([C@H]1CC[C@]2(OC(=O)C)C(=O)C)C)C	-5.508	4.6552	386.524
C2698	YCISZOVUHXIOFY-HKXOFBAYSA-N	CC(=O)O[C@@]1(CC[C@@H]2[C@]1(C)C[C@H](O)[C@]1([C@H]2C[C@H](C2=CC(=O)C(=C[C@]12C)Br)F)F)C(=O)COC(=O)C	-5.50643	3.4619	559.394
C2699	VBEZUCAXMREMFB-UHFFFAOYSA-N	O=C(N(C)C)COC1c2ccccc2CCc2c1cccc2	-5.50565	2.9794	295.376
C2700	LPWNZMIBFHMYMX-MONHGIHASA-N	OCCN1CCN(CC1)CC/C=C/1\c2ccccc2Sc2c1cc(Cl)cc2.Cl.Cl	-5.50541	5.7161	473.887
C2701	GUJKBBOGALTPCN-UHFFFAOYSA-N	O=C(CN1CCN(CC1)CC=C(CCC=C(C)C)C)NN=Cc1ccc(o1)[N+](=O)[O-]	-5.5034	3.7381	417.502
C2702	CCDDAZAJRNNGBK-UHFFFAOYSA-N	COc1c(CNCC2CCC(CC2)CNCc2cccc(c2OC)OC)cccc1OC.Cl.Cl	-5.50273	6.7926	515.513
C2703	ZZHLYYDVIOPZBE-UHFFFAOYSA-N	CN(CC(CN1c2ccccc2Sc2c1cccc2)C)C	-5.50105	4.552	298.446
C2704	ZBCOWAGFAVHZHK-UHFFFAOYSA-N	OC(=O)C(=O)[O-].C[NH+](CCCn1c2ccc(cc2c2c1cccc2)Cl)C	-5.50061	0.8034	376.834
C2705	VZWXXKDFACOXNT-UHFFFAOYSA-N	CCCOCCOC(=O)C1=C(C)NC(=C(C1c1cccc(c1)[N+](=O)[O-])C(=O)OCCOCCC)C	-5.50035	4.6212	490.546
C2706	HSTXHXGDIVZVPT-UHFFFAOYSA-N	C[S+](Cc1ccccc1)Cc1ccccc1.[O-][N+](=O)[O-]	-5.49783	3.919	291.365
C2707	MHPZZZZLAQGTHT-UHFFFAOYSA-N	OC(=O)CN(CC(=O)Nc1c(C)cc(c(c1C)Br)C)CC(=O)O	-5.49701	1.857	387.226
C2708	WGZDVOJTOGXGTK-LVEZLNDCSA-N	CN1CCN(CC1)CC1COC2(O1)c1ccccc1CCc1c2cccc1.OC(=O)/C=C/C(=O)O.OC(=O)/C=C/C(=O)O	-5.49695	1.9485	596.625
C2709	ITJJTERMXJOUEE-UHFFFAOYSA-N	CCOC(=O)COc1cc(OCC(=O)OCC)c2c(c1)oc(cc2=O)c1ccccc1	-5.4963	3.3438	426.416
C2710	SLLVSPMAIZWWJN-WLHGVMLRSA-N	C1CCN(C1)CC1COC2(O1)c1ccccc1OCc1c2cccc1.OC(=O)/C=C/C(=O)O	-5.4952	2.941	453.484
C2711	SVWFQLTYQIKJRN-UHFFFAOYSA-N	Clc1ccc2c(c1)C(=O)c1cccnc1CC2	-5.49474	3.0646	243.688
C2712	QNHULNOOWAGJSS-UHFFFAOYSA-N	CCN(CCOC(=O)C(c1cccc2c1cccc2)Cc1ccco1)CC	-5.49467	4.6441	365.465
C2713	FRFKVIFCSZBCCB-UHFFFAOYSA-N	Cc1nc(nc(n1)N1CCCCC1)N1CCCCC1	-5.4935	2.2906	261.366
C1671	ZJJXGWJIGJFDTL-UHFFFAOYSA-N	Cc1ncc(nc1)C(=O)NCCc1ccc(cc1)S(=O)(=O)NC(=O)NC1CCCCC1	-5.49	4.3316	445.535
C2714	VPVJXWSPNRIXTI-UHFFFAOYSA-N	Brc1ccc2c(c1)c(=O)n(c(n2)C)c1ccccc1	-5.48994	3.4566	315.165
C2715	KGWDUNBJIMUFAP-KVVVOXFISA-N	CCCCCCCC/C=C\CCCCCCCC(=O)O.NCCO	-5.48677	5.7462	343.544
C2716	FENPQSUAZFQQSO-UHFFFAOYSA-L	CC[N+]1(CCOCC[N+]2(CC)CCCCC2)CCCCC1.[Br-].[Br-]	-5.48219	-3.0302	458.315
C2717	XJIPTXOGXDLVDY-UHFFFAOYSA-N	CCCCCCOc1cccc(c1)NC(=O)OCC[NH+]1CCCCC1.[Cl-]	-5.48159	1.9092	384.941
C2718	RTARBDNVQPTOHY-UHFFFAOYSA-N	CCCCOc1ccc(cc1C)CC(=O)N	-5.48106	2.902	221.295
C2719	MFZCIDXOLLEMOO-UHFFFAOYSA-N	O=C(c1cccnc1)OC1C(OC(=O)c2cccnc2)C(OC(=O)c2cccnc2)C(C(C1OC(=O)c1cccnc1)OC(=O)c1cccnc1)OC(=O)c1cccnc1	-5.47977	3.7236	810.721
C2720	HICFFJZGXWEIHN-UHFFFAOYSA-N	CN(CCCN1c2cc(Cl)ccc2Sc2c1ccc(c2)O)C	-5.47954	4.665	334.864
C2721	BTFSCJCNYHKTAH-UHFFFAOYSA-N	COc1cc2c(cc1OC)CC[NH+](C2CCCc1ccc(cc1)Cl)C.[Br-]	-5.47693	2.0652	440.802
C2722	ZJRHNNNACBPWEB-UHFFFAOYSA-N	CN(CCOCCOC(=O)N1c2ccccc2Sc2c1cccc2)C.Cl	-5.47593	4.8711	394.916
C2723	BIFSHLDUWCDEME-WLHGVMLRSA-N	[O-]C(=O)/C=C/C(=O)O.COc1cc2C[NH+](CCCc3ccc(cc3)Cl)CCc2cc1OC	-5.47146	2.8773	461.935
C2724	YRKLNGSPBGWYKJ-TYMHPWAKSA-N	CCC(=CCN1CC[C@@]23[C@H]([C@H]1Cc1c3cc(cc1)O)CCCC2)CC.Br	-5.47141	6.093	420.426
C180	OFDYMSKSGFSLLM-UHFFFAOYSA-N	CCN(c1c(cc(c(c1[N+](=O)[O-])N)C(F)(F)F)[N+](=O)[O-])CC	-5.47	4.5778	322.241
C181	QXAITBQSYVNQDR-ZIOPAAQOSA-N	CN(/C=N/c1ccc(cc1C)C)/C=N/c1ccc(cc1C)C	-5.47	4.8718	293.406
C2725	VUFOSBDICLTFMS-UHFFFAOYSA-M	CCCCCCCCCCCCCCCC[N+](CC)(C)C.[Br-]	-5.46881	3.568	378.474
C2726	LQLQDKBJAIILIQ-UHFFFAOYSA-N	CCCCOC(=O)c1ccc(cc1)C(=O)OCCCC	-5.46686	3.6004	278.343
C2727	KUDPDOZAPFSKPG-UHFFFAOYSA-N	CCCCCCCCCCCCCCCNCCSS(=O)(=O)O	-5.46501	6.6749	367.611
C2728	UDDCJZOJJDNAFF-UHFFFAOYSA-L	C[N+]1(CCCCCC[N+]2(C)CCCCC2)CCCCC1.[I-].[I-]	-5.46226	-2.2666	536.317
C2729	XRWZTKSYDDGGAQ-UHFFFAOYSA-N	CN1CCC2=C(C1CCc1ccc(cc1)Cl)CCCC2	-5.46217	4.7852	289.843
C2730	IKMPWMZBZSAONZ-UHFFFAOYSA-N	Clc1ccc2c(c1)C(=NCC(=S)N2CC(F)(F)F)c1ccccc1F	-5.46135	4.5268	386.794
C2731	BFCDFTHTSVTWOG-YLJYHZDGSA-N	CCCCCCCCN[C@@H]([C@H](c1ccc(cc1)SC(C)C)O)C	-5.46017	5.95	337.563
C182	YQWCIPIEEBVRNY-BRXBUPTESA-N	O[C@H]1C=C[C@H]2[C@@H]1[C@]1(Cl)C(=C([C@]2(C1(Cl)Cl)Cl)Cl)Cl	-5.46	3.995	354.872
C183	XITQUSLLOSKDTB-UHFFFAOYSA-N	Clc1ccc(c(c1)Cl)Oc1ccc(cc1)[N+](=O)[O-]	-5.46	5.2171	284.095
C1672	DCOPUUMXTXDBNB-UHFFFAOYSA-N	OC(=O)Cc1ccccc1Nc1c(Cl)cccc1Cl	-5.46	4.4371	296.149
C2732	OGQDIIKRQRZXJH-UHFFFAOYSA-N	CNCCCC1c2ccccc2C=Cc2c1cccc2.Cl	-5.45986	5.4948	299.838
C2733	PFYTUXBMXIBUQI-UHFFFAOYSA-N	CN1CCN(CC1)CCCOC(=O)N1c2ccccc2Sc2c1nccc2	-5.45779	3.3992	384.495
C2734	GPXLMGHLHQJAGZ-JTDSTZFVSA-N	CCOc1ccc2c(c1C(=O)N[C@@H]1C(=O)N3[C@@H]1SC([C@@H]3C(=O)O)(C)C)cccc2	-5.45613	2.8126	414.475
C2735	BEZGENOGGHDVMM-UHFFFAOYSA-N	Cc1ccc(cc1)N(C(=O)c1ccccc1N(C(=O)CN1CCCCC1)C)C	-5.45536	3.6582	379.495
C2736	VJKVHUZOVAWKEB-UHFFFAOYSA-N	CCC1=C(CCC(C1C)C(=O)O)c1ccc(cc1)OC	-5.45424	3.9895	274.355
C2737	ZPMVNZLARAEGHB-UHFFFAOYSA-N	CN1CCC(=C2c3ccccc3C=Cc3c2cccc3)CC1.Cl	-5.45346	5.4378	323.859
C2738	NCCJZRNBNATXBI-UHFFFAOYSA-N	CN(CCCC1(OC(c2c1cc(Cl)cc2)(C)C)c1ccccc1)C.Cl	-5.44985	5.9927	380.351
C2739	AKHXXQAIVSMYIS-UHFFFAOYSA-N	CCCCCC1Nc2cc(c(cc2S(=O)(=O)N1)S(=O)(=O)N)C(F)(F)F	-5.44887	5.2917	401.425
C2740	QFUYDAGNUJWBSM-UHFFFAOYSA-N	Ic1ccccc1c1ccccc1	-5.44863	3.9582	280.104
C2741	ACAOEWIACGUWHC-UHFFFAOYSA-N	CC[NH+](CCNC(=O)C1c2ccccc2c2c1cccc2)CC.[Cl-]	-5.44777	-0.7653	344.878
C2742	LIXTXPYJKYXISW-UHFFFAOYSA-N	OC(=O)C(CC(=O)O)(CC(=O)O)O.CN(CC1COC2(O1)c1ccccc1CCc1c2cccc1)C	-5.44745	1.7148	501.526
C2743	GPLGAQQQNWMVMM-MYAJQUOBSA-N	CN([C@H]1CC[C@]2(C(=CC[C@@H]3[C@@H]2CC[C@]24[C@H]3CC[C@@H]4[C@@H](N(C2)C)C)C1)C)C	-5.44667	4.7475	356.588
C2744	LTCPODHLAKFBTK-UHFFFAOYSA-N	Cc1ccc2c(c1)c(C)cc(n2)SCCCCCN1CSCC1.Cl.Cl	-5.44661	6.6622	419.475
C2745	LSUJEOLKHABULX-UHFFFAOYSA-N	N/C(=[NH+]/CCCC1CCCCC1)/CSSC/C(=[NH+]/CCCC1CCCCC1)/N.[Cl-].[Cl-]	-5.44581	-2.627	499.648
C2746	YMUSDEONEHBNSI-UHFFFAOYSA-N	N/C(=[NH+]/CCC1CCCCCC1)/CSSC/C(=[NH+]/CCC1CCCCCC1)/N.[Cl-].[Cl-]	-5.44581	-2.627	499.648
C2747	NQXRQSRTZHDMKI-UHFFFAOYSA-N	N/C(=[NH+]/CC1CCCCCCC1)/CSSC/C(=[NH+]/CC1CCCCCCC1)/N.[Cl-].[Cl-]	-5.44581	-2.627	499.648
C2748	QPMDKXBBAVQDCB-UHFFFAOYSA-N	CS(=O)(=O)O.CS(=O)(=O)O.CN1CCN(CC1)CCCN1c2ccccc2Sc2c1cc(cc2)S(=O)(=O)N(C)C	-5.44555	5.3683	638.841
C2749	ZDYPMKZEUSYJQI-LZYBPNLTSA-N	CN(CC/C=C\1/c2ccsc2CCc2c1cccc2)C	-5.44385	4.2301	283.431
C2750	CPFJLLXFNPCTDW-UHFFFAOYSA-N	CS(=O)(=O)O.CN1C2CCC1CC(C2)OC(c1ccccc1)c1ccccc1	-5.44302	4.9405	403.535
C2751	OVBPIULPVIDEAO-LBPRGKRZSA-N	OC(=O)CC[C@@H](C(=O)O)NC(=O)c1ccc(cc1)NCc1cnc2c(n1)c(=O)nc([nH]2)N	-5.44072	1.0003	441.397
C2752	PVEVXUMVNWSNIG-ZEIJNTJCSA-N	CCCC[C@H]1C(=O)O[C@H](C)[C@@H](C(=O)O[C@H]([C@H]1OC(=O)CC(C)C)C)NC(=O)c1cccc(c1O)NC=O	-5.4398	3.8	520.572
C2753	PYCJDIVWRGIZJB-UHFFFAOYSA-N	C(NCc1ccccc1)CCC12CC3CC(C2)CC(C1)C3.Cl	-5.43685	5.9657	319.912
C2754	DDRGWEZDDZXEBZ-UHFFFAOYSA-N	CNCCCC12CC3CC(C1)CC(C2c1ccccc1)C3.Cl	-5.43685	5.789	319.912
C2755	FQRHOOHLUYHMGG-BTJKTKAUSA-N	OC(=O)/C=C\C(=O)O.CN(CCCN1c2ccccc2Sc2c1cc(cc2)C(=O)C)C	-5.43643	4.2204	442.528
C2756	XJAVWLZVPIYJOX-VEIFNGETSA-N	Oc1c(O)ccc2c1c1cccc3c1[C@@H](C2)N(CCc1ccccc1)CC3.Cl	-5.43403	5.2027	393.906
C2757	AJGPJHWDEKEBDM-UHFFFAOYSA-N	CNCCCC1(OC(c2c1cccc2)(C)C)c1ccc(cc1)Cl.Cl	-5.43353	6.0414	366.325
C184	NHTGQOXRZFUGJX-UHFFFAOYSA-N	Clc1c(Cl)c(Cl)c(c2c1nccn2)Cl	-5.43	4.2434	267.927
C2758	OTEKOJQFKOIXMU-UHFFFAOYSA-N	ClC(c1ccc(cc1)C(Cl)(Cl)Cl)(Cl)Cl	-5.42674	5.34	312.835
C2759	SRZOHCZNOHUVHY-UHFFFAOYSA-N	CCCCCC1CCCCN1CCCOC(=O)c1ccccc1	-5.42616	4.6062	317.466
C2760	RGPLEAOEZZZMJF-UHFFFAOYSA-N	c1ccc(cc1)CNCC1CCC(CC1)COCc1ccccc1.Cl	-5.42589	5.9923	359.933
C2761	KAERBVZTGPZZHW-UHFFFAOYSA-N	COc1ccc(cc1)Nc1cc(Cl)ccc1C(=O)O	-5.41828	3.8634	277.703
C2762	YLRCAHBRRAUPEB-BTJKTKAUSA-N	OC(=O)/C=C\C(=O)O.CCNCC1COC2(O1)c1ccccc1C=Cc1c2cccc1	-5.4173	3.4991	423.458
C2763	SYARWWXCNNFEHU-UHFFFAOYSA-N	O=C1NC(=O)C2(O1)c1ccccc1CCc1c2cccc1	-5.41668	2.624	279.29
C2764	OEAROORILQLHRU-UHFFFAOYSA-N	COc1cc2c(cc1OC)CC[NH+](C2C(Cc1ccc(cc1)Cl)C)C.[Br-]	-5.41636	1.9211	440.802
C2765	OPLUFIYYYJLGSI-UHFFFAOYSA-N	COc1cc2c(cc1OC)CC([NH+](C2CCc1ccc(cc1)Cl)C)C.[Br-]	-5.41636	2.0636	440.802
C2766	RZELHTMTJHHEPE-UHFFFAOYSA-N	OC(=O)C(=O)[O-].Fc1ccc2c(c1)c1ccccc1n2CC[NH+]1CCCC1	-5.41567	2.0024	372.39
C2767	INOCOTXEWBJWKF-UHFFFAOYSA-N	COc1ccc(cc1OC)C(=O)Nc1cccc2c1CCN(C2)CCc1ccccc1	-5.41552	4.5678	416.512
C2768	ZXBLMXOUGVRCCH-BUHFOSPRSA-N	O=N/C(=C(\c1ccccc1)/NO)/c1ccccc1	-5.41304	3.6485	240.257
C2769	XVDWCNBDFUXCCB-UHFFFAOYSA-N	CNCCCC1(CC(c2c1cccc2)(C)C)c1ccccc1.Cl	-5.41119	5.8465	329.907
C185	OBMLHUPNRURLOK-VHUAIRPZSA-N	O[C@@H]1CC[C@@H]2[C@@]1(C)CC[C@@H]1[C@H]2CC[C@@H]2[C@@]1(C)C[C@@H]1S[C@@H]1C2	-5.41	4.4839	306.506
C2770	HODDWHIBEKCKAV-WHQQXFAUSA-N	Oc1ccc2c(c1)[C@]13CCCC[C@H]3[C@@H](C2)N(CC1)CC(=O)c1ccccc1.Cl	-5.40949	5.0734	397.938
C2771	FNDMLHFDPXQFNX-BTJKTKAUSA-N	CN1CCN(CC1)C1Cc2ccccc2Sc2c1cccc2F.OC(=O)/C=C\C(=O)O	-5.40734	3.4091	444.519
C2772	BWPIARFWQZKAIA-UHFFFAOYSA-N	CNCCCC1c2ccccc2C=Cc2c1cccc2	-5.40356	4.6928	263.377
C2773	JJCFRYNCJDLXIK-UHFFFAOYSA-N	CN1CCC(=C2c3ccccc3C=Cc3c2cccc3)CC1	-5.4035	4.6358	287.398
C2774	RKMAZEUAOKHEOX-UHFFFAOYSA-N	Clc1cnc(c(c1)Cl)SCCCCCCCN1CCSC1.Cl	-5.40265	6.1772	401.846
C2775	JURKNVYFZMSNLP-UHFFFAOYSA-N	CN(CC/C=C/1\c2ccccc2C=Cc2c1cccc2)C	-5.40134	4.5538	275.387
C2776	NYUMGRCHKCJLBG-UHFFFAOYSA-N	CC[NH+](CCN1Cc2ccccc2Nc2c1cccc2)CC.[Cl-]	-5.40042	-0.1181	331.883
C186	JHRWWRDRBPCWTF-OLQVQODUSA-N	ClC(C(SN1C(=O)[C@@H]2[C@H](C1=O)CC=CC2)(Cl)Cl)Cl	-5.4	3.4588	349.061
C187	WPTCSQBWLUUYDV-UHFFFAOYSA-N	c1ccc2c(c1)nc(cc2)c1ccc2c(n1)cccc2	-5.4	4.45	256.301
C188	XOEUGELJHSUYGP-UHFFFAOYSA-N	CCCCCCCCOC(=O)c1ccc(cc1)N	-5.4	4.3673	249.349
C2777	PYYFLHVYSVCZBS-UHFFFAOYSA-N	CCCCCCOc1ccc(cc1)NC(=O)OCC[NH+]1CCCCC1.[Cl-]	-5.39647	1.9092	384.941
C2778	GDKGOXUWEBGZBY-WQTURIIHSA-N	OC[C@@H](CCC(=O)[C@H]([C@H]1C(=O)C[C@@H]2[C@]1(C)CC[C@H]1[C@H]2CC=C2[C@]1(C)CC[C@@H](C2)O)C)C	-5.39606	4.7191	430.62
C2779	PVVOWFXFXMECMS-UHFFFAOYSA-N	OS(=O)(=O)SCCNCCCCCCCCCCCc1ccccc1	-5.39248	6.3373	387.6
C2780	PJWPNDMDCLXCOM-UHFFFAOYSA-N	COc1ccc(cc1)C(=O)Nc1ccccc1CCC1CCCCN1C	-5.39149	4.3753	352.47
C2781	BPICBUSOMSTKRF-UHFFFAOYSA-N	Cc1cccc(c1NC1=NCCCS1)C	-5.39145	2.7168	220.334
C2782	KIBVWPFAMGQHER-UHFFFAOYSA-N	OC(=O)CCC(=O)Nc1cc(c2c1c(C)ccc(c2)C(C)C)C	-5.38888	4.4079	313.391
C2783	SNYIPZNSOUVGTP-UHFFFAOYSA-N	CCN1CCc2c(C1CCc1ccc(cc1)Cl)cc(c(c2)OC)OC	-5.38886	4.847	359.89
C2784	OPNGZXISEXVYBU-BTJKTKAUSA-N	OC(=O)/C=C\C(=O)O.COc1ccc2c(c1)C(Cc1c(S2)cccc1)N1CCN(CC1)C	-5.38765	3.2786	456.555
C2785	TUZIOXPOHMWNKY-UHFFFAOYSA-N	CCCC1(CCN(C1)CCc1ccc(cc1)OC(=O)C)c1cccc(c1)OC(=O)C	-5.38439	4.4614	409.518
C2786	NHVQLOCTXSMKIX-UHFFFAOYSA-N	CCCC(=O)C1=C(O)C(=C(C(C1=O)(C)C)O)Cc1c(O)c(C)c(c(c1O)C(=O)CCC)O	-5.38312	4.2394	446.49
C2787	AZLQWGYNKLHVJM-UHFFFAOYSA-N	Brc1cnc(c(c1)Br)OCCCCCCN1CSCC1.Cl	-5.38234	5.292	460.655
C2788	ZTISJNYJBMXWHV-AQFVONAPSA-N	O=C1CC2C(C1(CC2)CS(=O)(=O)O)(C)C.Oc1ccc2c(c1)[C@]13CCCC[C@H]3[C@@H](C2)N(CC1)CCCOc1ccccc1	-5.38037	7.208	609.816
C2789	RUDUXQPKMFPBKF-UHFFFAOYSA-N	ClCCN(c1cc(ccc1C)C(=O)N1CCCCC1)CCCl	-5.38033	3.843	343.291
C189	BXNANOICGRISHX-UHFFFAOYSA-N	CCOP(=S)(Oc1ccc2c(c1)oc(=O)c(c2C)Cl)OCC	-5.38	5.0817	362.766
C190	SJNIEBAPMPLYAB-UHFFFAOYSA-N	CCOP(=S)(Oc1ccc2c(c1)c(C)c(c(=O)o2)Cl)OCC	-5.38	5.0817	362.766
C2790	ZUCOHTQQOAJHNH-UHFFFAOYSA-L	CC[N+]1(CCCCCC[N+]2(CC)CCCC2)CCCC1.[Br-].[Br-]	-5.37857	-2.2666	442.316
C2791	OMWQUXGVXQELIX-UHFFFAOYSA-N	S=C=Nc1ccc(cc1)N=C=S	-5.37523	3.1552	192.261
C2792	DREPSSCSPHCHTF-UHFFFAOYSA-N	CNC(CC12CC3CC(C2c2ccccc2)CC(C1)C3)C.Cl	-5.3747	5.7874	319.912
C2793	PVNIQBQSYATKKL-UHFFFAOYSA-N	CCCCCCCCCCCCCCCC(=O)OC(COC(=O)CCCCCCCCCCCCCCC)COC(=O)CCCCCCCCCCCCCCC	-5.37354	16.4285	807.32
C2794	IZKCXJLBEGEZTQ-UHFFFAOYSA-N	COc1ccc(cc1)CN1CCc2c(C1)cccc2NC(=O)c1ccc(c(c1)OC)OC	-5.37119	4.5339	432.512
C191	PDMMFKSKQVNJMI-RCJFSGHNSA-N	CCC(=O)O[C@H]1CC[C@@H]2[C@]1(C)CC[C@H]1[C@H]2CCC2=CC(=O)CC[C@]12C	-5.37	4.8401	344.488
C2795	XILVEPYQJIOVNB-UHFFFAOYSA-N	OCCOCCOC(=O)c1ccccc1Nc1cccc(c1)C(F)(F)F	-5.36331	3.6877	369.335
C2796	AHPNNQWLCKYVLJ-UHFFFAOYSA-N	CCN(CC(=O)N1C(C)(C)CC(CC1(C)C)c1ccccc1)CC	-5.36083	4.2295	330.507
C192	ZSFUDSWIVAQKEN-UHFFFAOYSA-N	CCn1c2cc(Cl)ccc2[nH]c(=O)c2c1nccc2	-5.36	3.1133	273.718
C2797	TYFLIJAGRULBIS-UHFFFAOYSA-N	CCN(CCOC(=O)C1c2ccccc2c2c1cccc2)CC.Cl	-5.35993	4.4859	345.863
C2798	AJADKUBPAXMBLU-AQFVONAPSA-N	Cc1ccc(cc1)CCN1CC[C@@]23[C@H]([C@H]1Cc1c3cc(cc1)O)CCCC2.Cl	-5.35436	5.7416	397.981
C2799	KTUXEHNBBHDTPH-UHFFFAOYSA-N	COc1ccc2c(c1)c(cc[nH+]2)C(Cc1[nH+]ccc2c1cccc2)O.[Cl-].[Cl-]	-5.35278	-3.0861	403.302
C2800	ZILPIBYANAFGMS-UHFFFAOYSA-N	CCC(N(C(CC)C)CC(c1cccn1Cc1ccccc1Cl)O)C	-5.35086	5.1222	362.937
C193	RQZAXGRLVPAYTJ-MPKFUAGISA-N	O=C1CC[C@]2(C(=C1)C(=C[C@@H]1[C@@H]2CC[C@]2([C@H]1CC[C@@]2(OC(=O)C)C(=O)C)C)C)C	-5.35	4.5753	384.508
C2801	MAIFJEXJCJPOCM-UHFFFAOYSA-N	CCCC[NH+](CCC1(c2ccccc2)C(=O)Oc2c1cccc2)CCCC.[Cl-]	-5.34652	0.7709	401.969
C2802	YVBOFDGPWVOQBW-UHFFFAOYSA-N	O=C(c1ccccc1)NC(c1ccccc1)CCN1CCCCC1.Cl	-5.34547	5.1645	358.905
C2803	JWKFZZGSPJAEOR-JQRUBDMOSA-N	Oc1ccc2c(c1)[C@]13CCCC[C@H]3[C@@H](C2)N(CC1)C/C=C/c1ccccc1.Br	-5.34502	6.06	440.416
C2804	CIXDQQGMRYRUQA-JXMROGBWSA-N	CN(c1ccc(cc1)/C=C/c1ccnc2c1cccc2)C	-5.34491	4.4712	274.36
C2805	BMRIMRMSWCLJIU-YGICXTQQSA-N	Oc1ccc2c(c1)[C@]13CCCC[C@H]3[C@@H](C2)N(CC1)CCc1ccc(cc1)[N+](=O)[O-].Cl	-5.34461	5.8646	428.952
C2806	XDIZFCKCCMUFFG-UHFFFAOYSA-N	CCCC(=O)C1=C(O)C(=C(C(C1=O)(C)C)O)Cc1c(OC)cc(c(c1O)C(=O)CCC)O	-5.34104	4.234	446.49
C2807	XCSUFOWHYVRFSD-UHFFFAOYSA-N	ClCCN(c1cc(ccc1C)C(=O)OCCN(CC)CC)CCCl.Cl	-5.34052	4.5796	411.794
C2808	ZBBHBTPTTSWHBA-UHFFFAOYSA-N	COC(=O)C1=C(C)NC(=C(C1c1cccc(c1)[N+](=O)[O-])C(=O)OCCN(Cc1ccccc1)C)C	-5.33938	4.5298	479.525
C2809	RGLLOUBXMOGLDQ-IVEVATEUSA-N	C[C@]12Cc3nonc3C[C@@H]1CC[C@@H]1[C@@H]2CC[C@]2([C@H]1CC[C@]2(C)O)C	-5.33872	3.778	330.464
C2810	HQKZCEXAHDXKGB-UHFFFAOYSA-N	O=C(N1c2ccccc2Sc2c1cccc2)CNC(C)(C)C.Cl	-5.33857	5.4619	348.89
C2811	GQVUYVZMHLQIRT-UHFFFAOYSA-N	O=C1CCC2(C(=S)N1)c1ccccc1CCc1c2cccc1	-5.3385	3.6375	307.409
C2812	ZTDIPPQFTNXLID-UHFFFAOYSA-N	OC(=O)C(=O)O.CN(CC1COC2(O1)c1cc(Cl)ccc1OCc1c2cccc1)C	-5.33615	2.5661	435.855
C2813	BAAURVHPYJEDOO-UHFFFAOYSA-N	ClCC[NH+](CCOc1ccc(cc1)C)CCOc1ccc(cc1)C.[Cl-]	-5.3343	-0.1111	384.34
C2814	NXWWSYGSSAHNRR-UHFFFAOYSA-N	O=C(N1CC=Cc2c1cccc2)OCc1ccccc1	-5.33385	3.9216	265.307
C2815	UAIFZXAZKMISDC-HTXNQAPBSA-N	CCCCC/C(=C\c1ccccc1)/C(=O)NCCN(CC)CC	-5.33304	4.4992	316.481
C2816	YGZNQARMJUWNCM-UHFFFAOYSA-N	COc1ccc2c(c1)n(CC[NH+]1CCCC1)c1c2cccc1.[Cl-]	-5.33212	1.055	330.852
C194	TUNFSRHWOTWDNC-UHFFFAOYSA-N	CCCCCCCCCCCCCC(=O)O	-5.33	4.7721	228.371
C2817	MUQNGPZZQDCDFT-JNQJZLCISA-N	ClCC(=O)[C@@]12OC(O[C@@H]1C[C@@H]1[C@]2(C)C[C@H](O)[C@]2([C@H]1CCC1=CC(=O)CC[C@]21C)F)(C)C	-5.32797	3.8893	454.959
C2818	BQZRLLBUGAVTNV-BTJKTKAUSA-N	OC(=O)/C=C\C(=O)O.CCCNCC1COC2(O1)c1ccccc1OCc1c2cccc1	-5.32685	3.2978	441.474
C2819	JZLURVIGARJQHZ-UHFFFAOYSA-N	OC(=O)C(c1ccc2c(c1)ccc1c2cccc1)C	-5.32657	4.1811	250.292
C2820	KDSPHRIFRARIST-UHFFFAOYSA-N	OC(=O)C(c1cc2ccccc2c2c1cccc2)C	-5.32657	4.1811	250.292
C2821	BQGDBXHKMJKCKX-UHFFFAOYSA-N	CC(c1ccc2c(c1)c1ccccc1cc2)C(=O)O	-5.32657	4.1811	250.292
C2822	MQJPEILRVHPFGH-UHFFFAOYSA-N	CN(CCOc1c(C(=O)OCc2ccccc2)c(C)ccc1C(C)C)C	-5.3255	4.4158	355.471
C2823	WQUKDBHBKGMTDS-WUKNDPDISA-N	CN(Cc1ccc(cc1)[N+](=O)[O-])/N=N/c1ccc(cc1)C(=O)O	-5.32387	3.9469	314.296
C2824	UZYAHEMKIISOPE-ISLYRVAYSA-N	Cc1ccc(cc1)CN(/N=N/c1ccc(cc1)C(=O)O)C	-5.32325	3.8239	283.325
C2825	FEBOTPHFXYHVPL-UHFFFAOYSA-N	Fc1ccc(cc1)C(=O)CCCN1CCC(CC1)n1c(=O)[nH]c2c1cccc2	-5.32018	3.7066	381.443
C2826	AABQVBFXZKSBOW-UHFFFAOYSA-N	CCOC(=O)c1c(C)ccc(c1OCC(=O)OCCN1CCCCC1)C(C)C	-5.31858	3.6409	391.501
C2827	WNGYDTQZWXGHTI-UHFFFAOYSA-N	N#CCCC(c1nc2c(s1)nc(s2)C(CCC#N)(C)C)(C)C	-5.31765	4.91556	332.487
C2828	QDADJNJFPRLXTP-UHFFFAOYSA-M	CCCCCc1cc[n+](cc1)C(c1ccccc1)c1ccccc1.[Br-]	-5.31255	2.3485	396.363
C2829	NMJZLJAMPZSVAN-UHFFFAOYSA-N	O1CCN(CC1)CC1COC2(O1)c1ccccc1CCc1c2cccc1.OC(=O)C(=O)O	-5.31247	1.8274	441.474
C2830	XOEVKNFZUQEERE-UHFFFAOYSA-N	O=C(c1cccc2c1oc(c1ccccc1)c(c2=O)C)OCCN1CCCCC1.Cl	-5.31122	5.151	427.921
C2831	BSNKHEKTRWNNAC-UHFFFAOYSA-N	[O-][N+](=O)c1ccc(cc1)CCc1ccc(cc1)[N+](=O)[O-]	-5.31113	4.3346	272.256
C195	NFBOHOGPQUYFRF-UHFFFAOYSA-N	c1ccc2c(c1)Oc1c(O2)cccc1	-5.31	3.5846	184.191
C2832	VSUWLJBAVIYETB-UHFFFAOYSA-N	COC1C=Cc2c(N1C(=O)OCc1ccccc1)cccc2	-5.30597	3.8941	295.332
C2833	QDEJGEWHMAYDSI-UHFFFAOYSA-N	[O-][N+](=O)c1cc([N+](=O)[O-])c(c(c1)[N+](=O)[O-])O.CCCCOc1ccc(cc1)OCC(=O)N(c1ccc(cc1)OC)CCN(C)C	-5.30493	6.5341	629.615
C2834	VMPGAQLGAMYZMS-UHFFFAOYSA-N	Brc1ccc(nc1)OCCCCCCCCCCNCCSS(=O)(=O)O	-5.30424	5.941	469.457
C2835	XCGSFFUVFURLIX-VFGNJEKYSA-N	O=C([C@H]1CN(C)[C@H]2C(=C1)c1cccc3c1c(C2)c[nH]3)N[C@]1(C)O[C@@]2(N(C1=O)[C@@H](Cc1ccccc1)C(=O)N1[C@H]2CCC1)O	-5.30064	2.1954	581.662
C2836	UEECHQPWQHYEDE-UHFFFAOYSA-N	CC(COCC(N1CCCC1)CN(c1ccccc1)Cc1ccccc1)C.Cl.O	-5.30002	5.5058	421.016
C2837	ZCSKNHZKNUEWOG-LVEZLNDCSA-N	CN1CCN(CC1)CC1COC2(O1)c1ccccc1C=Cc1c2cccc1.OC(=O)/C=C/C(=O)O.OC(=O)/C=C/C(=O)O	-5.30002	2.3337	594.609
C196	XSCGXQMFQXDFCW-UHFFFAOYSA-N	CN(CCCN1c2ccccc2Sc2c1cc(cc2)C(F)(F)F)C	-5.3	5.3248	352.417
C2838	WEFMOIXWHANDPP-UHFFFAOYSA-N	CCCCCCCC(=O)OC1C2C(CC1(C)C)C(=O)C13C2(C)C2(CO2)C(=O)C3O1	-5.29943	2.9993	404.497
C2839	VULLGYXKPUCSEU-UHFFFAOYSA-N	CNC(CC12CC3(C)CC(C1)(C)CC(C2Cl)(C3)C)C.Cl	-5.29879	5.7813	320.341
C2840	YIYGVJMEXPKRPL-UHFFFAOYSA-N	NC(=N)CCCCCCCCCCCC(=N)N.Cl.Cl	-5.29458	6.3535	313.31
C2841	CDCHDCWJMGXXRH-UHFFFAOYSA-N	Clc1ccc2c(c1)C(=NCc1n2cnn1)c1ccccc1	-5.29451	2.7073	294.738
C2842	CTJVKQQQPGIGRS-UHFFFAOYSA-N	CCCCCCOc1ccccc1NC(=O)OCC[NH+]1CCCCC1.[Cl-]	-5.29381	1.9092	384.941
C2843	WDJUZGPOPHTGOT-XUDUSOBPSA-N	O=C1OCC(=C1)[C@H]1CC[C@]2([C@]1(C)CC[C@H]1[C@H]2CC[C@H]2[C@]1(C)CC[C@@H](C2)O[C@H]1C[C@H](O)[C@@H]([C@H](O1)C)O[C@H]1C[C@H](O)[C@@H]([C@H](O1)C)O[C@H]1C[C@H](O)[C@@H]([C@H](O1)C)O)O	-5.29257	3.2473	764.939
C2844	VOZHMAYHYHEWBW-NVOOAVKYSA-N	O[C@H]1CC[C@]2([C@@H](C1)CC[C@@H]1[C@@H]2CC[C@]2([C@]1(O)C[C@@H]([C@@H]2c1ccc(=O)oc1)OC(=O)C)C)C	-5.29249	3.7835	444.56
C2845	MPMDMUROZIYIIM-UHFFFAOYSA-N	Cc1ccc(c(c1)C)n1c(C)nc2c(c1=O)cccc2	-5.29181	3.3109	264.322
C2846	PHTUQLWOUWZIMZ-BOPFTXTBSA-N	CN(CC/C=C/1\c2ccccc2SCc2c1cccc2)C	-5.29121	4.6757	295.442
C2847	OSGHSYGGTOXWEY-UHFFFAOYSA-N	CC(CCNCC1CCC(CC1)CNCCC(C)C)C.Cl.Cl	-5.29069	6.45	355.43
C197	WDJUZGPOPHTGOT-IUTQCQAUSA-N	O=C1OCC(=C1)[C@H]1CC[C@@]2([C@]1(C)CC[C@H]1[C@H]2CC[C@@H]2[C@]1(C)CC[C@@H](C2)O[C@@H]1C[C@H](O)[C@H]([C@@H](O1)C)O[C@@H]1C[C@H](O)[C@H]([C@@H](O1)C)O[C@@H]1C[C@H](O)[C@H]([C@@H](O1)C)O)O	-5.29	3.2473	764.939
C2848	CVBMAZKKCSYWQR-WCGOZPBSSA-N	COC(=O)[C@@H]1[C@@H](OC)[C@@H](C[C@H]2[C@@H]1C[C@H]1N(C2)CCc2c1[nH]c1c2cccc1)OC(=O)c1cc(OC)c(c(c1)OC)OC	-5.28938	4.1004	578.653
C2849	JEPRBUKYZNSROP-UHFFFAOYSA-N	OC(=O)c1cc(ccc1O)S(=O)(=O)[O-].COc1cc2c(cc1OC)CC[NH+](C2C(Cc1ccc(cc1)[N+](=O)[O-])C)C	-5.2884	5.7704	588.626
C2850	PBHIEANRWCQSNC-UHFFFAOYSA-N	CCC(C(c1ccccc1)(c1ccccc1)CCC[NH+](C)C)OC(=O)C.[Cl-]	-5.28783	0.2431	389.959
C2851	XCDXSSFOJZZGQC-UHFFFAOYSA-N	ClCCN(c1ccc2c(c1)cccc2)CCCl	-5.28698	4.1238	268.182
C2852	ACRMUSVWIFZVSM-JTHHODAVSA-N	C[C@@H](C(C(=O)N1CCCC1)(c1ccccc1)c1ccccc1)CN1CCOCC1.O[C@H]([C@H](C(=O)O)O)C(=O)O	-5.2858	1.3166	542.621
C2853	ZIQFOGAGKMHTRM-UHFFFAOYSA-N	CCS(=O)(=O)c1ccc2c(c1)n(CCN(C)C)c(=O)c1c(n2C)cccc1	-5.28507	3.4914	387.496
C198	UFNIBRDIUNVOMX-UHFFFAOYSA-N	Clc1ccc(cc1)c1ccccc1Cl	-5.28	4.6604	223.098
C199	WKRLQDKEXYKHJB-HFTRVMKXSA-N	Oc1ccc2c(c1)CC=C1[C@@H]2CC[C@]2([C@H]1CCC2=O)C	-5.28	3.7375	268.35
C200	RLIONZRKXHAVFB-INUFXIKQSA-N	O=C1CC[C@]2(C(=C1)CC[C@@H]1[C@@H]2CC[C@]2([C@H]1CC[C@]2(C)OC(=O)C)C)C	-5.28	4.8401	344.488
C1673	WKRLQDKEXYKHJB-HFTRVMKXSA-N	Oc1ccc2c(c1)CC=C1[C@@H]2CC[C@]2([C@H]1CCC2=O)C	-5.28	3.7375	268.35
C2854	DYJUIQICMYDPOM-UHFFFAOYSA-N	[O-]C(=O)C(CC(=O)O)(CC(=O)O)O.COc1c2occc(c2c(=O)c2c1oc(c2)C)OCC(C[NH+](C(C)C)Cc1ccccc1)O	-5.27973	0.4578	643.635
C2855	RAPZEAPATHNIPO-UHFFFAOYSA-N	Fc1ccc2c(c1)onc2C1CCN(CC1)CCc1c(C)nc2n(c1=O)CCCC2	-5.27925	3.5283	410.484
C2856	LYXOWKPVTCPORE-UHFFFAOYSA-N	O=C(c1ccccc1)c1ccc(cc1)c1ccccc1	-5.27862	4.5846	258.314
C2857	WYWIFABBXFUGLM-UHFFFAOYSA-N	Cc1cc(c(c(c1CC1=NCCN1)C)O)C(C)(C)C	-5.27857	2.6151	260.375
C2858	DWUQNHFGCISCNR-OHGISNTKSA-N	C[NH+](CC/C=C/1\c2ccccc2Sc2c1cc(cc2)C(=O)C)C.[Cl-]	-5.27744	0.3241	359.913
C2859	PCZOHLXUXFIOCF-BXMDZJJMSA-N	CC[C@@H](C(=O)O[C@H]1C[C@@H](C)C=C2[C@H]1[C@@H](CC[C@@H]1C[C@@H](O)CC(=O)O1)[C@H](C=C2)C)C	-5.27716	4.1955	404.54
C2860	QKFLGVMNZNYMOH-UHFFFAOYSA-N	NC1CCC2(C1)c1ccccc1C=Cc1c2cccc1.Cl	-5.27531	5.47	297.822
C2861	MPCILJQVDVSLSZ-UHFFFAOYSA-N	COP(=S)(Oc1ccc(c(c1)C(C)C)[N+](=O)[O-])OC	-5.27519	4.7881	305.287
C2862	LYXITZQJPFABBF-ZZAMHKPASA-N	CCC(C(/C=C/C=C(/CCC=C(C)C)\C)O)(O)C	-5.27498	3.7572	252.392
C2863	JKRRVZFDRHWMMB-UHFFFAOYSA-N	FCCCCCCCCCCCl	-5.27237	4.3155	194.717
C201	JAYCNKDKIKZTAF-UHFFFAOYSA-N	Clc1ccccc1c1ccccc1Cl	-5.27	4.6604	223.098
C202	HCFSGRMEEXUOSS-JXEXPEPMSA-N	O=C1CC[C@]2(C(=C1)C(=C[C@@H]1[C@@H]2CC[C@]2([C@H]1CC[C@]2(C)C(=O)C)C)C)C	-5.27	5.2797	340.499
C2864	PHVGLTMQBUFIQQ-UHFFFAOYSA-N	CNCCC=C1c2ccccc2CCc2c1cccc2	-5.26922	4.2173	263.377
C2865	ZPXSCAKFGYXMGA-UHFFFAOYSA-N	Clc1ccc(cc1)C1(O)c2ccccc2C2=NCCN12	-5.2675	1.9827	284.74
C2866	SWXGTCKIGMOVFI-UHFFFAOYSA-N	O=C1NC(=O)C2(C1)c1ccccc1CCc1c2cccc1	-5.26689	2.4466	277.317
C2867	BLJZBCPEUMJBTG-UHFFFAOYSA-N	C[NH+](CCCC1(CCCc2c1cccc2)c1ccccc1)C.[Cl-]	-5.26555	0.2377	329.907
C2868	HHJIUUAMYGBVSD-YTFFSALGSA-N	CCCCC(=O)OCC(=O)[C@H]1[C@H](C)C[C@@H]2[C@]1(C)C[C@H](O)[C@]1([C@H]2C[C@@H](C2=CC(=O)C=C[C@]12C)F)F	-5.26498	4.4699	478.569
C2869	NXNSCUZKMVYAJQ-UHFFFAOYSA-N	CC(NCCCC1(C(=O)N)c2ccccc2c2c1cccc2)C.Cl	-5.26351	5.1098	344.878
C2870	GKQYGRWQCWWSHN-UHFFFAOYSA-N	O=C(Nc1ccc2c(c1)c(N)cc(n2)C)Nc1ccc2c(c1)c(N)cc(n2)C.Cl.Cl	-5.26131	7.1206	445.345
C2871	RISCHQYUHLQSBU-UHFFFAOYSA-N	CN(CC(N1c2ccccc2Sc2c1cccc2)C)C.Cl	-5.26083	5.1064	320.88
C2872	KAJKCHGGCRPQLG-UHFFFAOYSA-N	CCOC(=O)N1Cc2ccccc2c2c1cccc2	-5.26062	3.8951	253.296
C2873	QCXZULAOFRNEFL-UHFFFAOYSA-M	O=C(c1cccc(c1O)c1ccccc1)Nc1ccc(cc1)C(=O)[O-].[Na+]	-5.26059	2.748	355.319
C203	YNPNZTXNASCQKK-UHFFFAOYSA-N	c1ccc2c(c1)c1ccccc1cc2	-5.26	3.993	178.229
C204	LHHGDZSESBACKH-RCJZDJILSA-N	O=C1[C@]2(Cl)[C@@]3([C@@]4([C@@]1(Cl)[C@@]1([C@]2([C@@]3(Cl)C([C@]41Cl)(Cl)Cl)Cl)Cl)Cl)Cl	-5.26	4.6182	490.636
C2874	XUWCEPTXFCXEEX-UHFFFAOYSA-N	CC(C(C(=O)OC(C(Cl)(Cl)Cl)C)Br)C	-5.25853	3.7078	326.443
C2875	AURFZBICLPNKBZ-FZCSVUEKSA-N	O[C@H]1CC[C@]2([C@H](C1)CC[C@@H]1[C@@H]2CC[C@]2([C@H]1CC[C@@H]2C(=O)C)C)C	-5.25809	4.5952	318.493
C2876	IPVVZYZTTKHXKK-UHFFFAOYSA-N	OC(C(Cl)(Cl)Cl)OC(COc1ccccc1C)COC(C(Cl)(Cl)Cl)O	-5.25689	4.1528	476.992
C2878	SUKRRJYMPHOCIP-UHFFFAOYSA-N	CN(CCCn1c2ccccc2[nH]c(=O)c2c1cccc2)C	-5.25555	2.9967	295.379
C2879	HNGOYPWMJBELHN-FJUODKGNSA-N	CNCC/C=C/1\c2ccccc2Sc2c1cc(OC)cc2.Cl	-5.25407	5.3939	333.875
C2880	CYJRWJOMFVGVDK-UHFFFAOYSA-N	CC1CCCCN1CCCOC(=O)c1ccccc1I	-5.25355	3.6504	387.256
C2881	BLAAWVPMHICNCQ-UHFFFAOYSA-N	Ic1ccc(cc1)C(=O)OCCCN1CCCCC1C	-5.25355	3.6504	387.256
C2882	HXZJRRMZYWUPDU-DMAAICPESA-N	O=C1C[C@@H]2C([C@]1(CC2)CS(=O)(=O)O)(C)C.COc1ccc2c(c1)[C@]13CCCC[C@H]3[C@@H](C2)N(CC1)CCc1ccco1	-5.25303	6.8776	583.778
C2883	GJCOSYZMQJWQCA-UHFFFAOYSA-N	c1ccc2c(c1)Oc1c(C2)cccc1	-5.25285	3.3831	182.218
C2884	DHDVOXBKOXIIBW-UHFFFAOYSA-N	C=CCc1ccccc1OCC(CN1CCN(CC1)c1ccc(c(c1)C)C)O.Cl.Cl	-5.25169	5.2007	453.445
C205	WEJZHZJJXPXXMU-UHFFFAOYSA-N	Clc1ccc(c(c1)Cl)c1ccccc1	-5.25	4.6604	223.098
C2885	CXWWSOPNZQPTJX-UHFFFAOYSA-N	CN(CCC=C1c2ccccc2Sc2c1cccc2)C.Cl	-5.2494	5.3366	317.876
C2886	CPEUVMUXAHMANV-UHFFFAOYSA-N	COC(=O)Nc1nc2c([nH]1)cc(cc2)C(=O)c1ccc(cc1)F	-5.24382	3.1843	313.283
C2887	PUADUYHPJCGDTM-UHFFFAOYSA-N	CCN(CCn1c2ccccc2n(c(=O)c2c1cccc2)O)CC	-5.24292	3.0975	325.405
C2888	XLOQNFNTQIRSOX-UHFFFAOYSA-N	CC(N(C)C)CN1c2cc(ccc2Sc2c1cccc2)C(=O)C	-5.24199	4.507	326.456
C2889	WKOSARRKKYFXDJ-UHFFFAOYSA-N	Cc1ccc(cc1)C(c1ccccc1)OCCN[NH+]1CCCCC1.[Cl-]	-5.24145	1.6385	360.921
C2890	FAYHFDMHIOTESQ-UHFFFAOYSA-L	C[N+](CCC1c2ccccc2c2c1cccc2)(CCCCCC[N+](CCC1c2ccccc2c2c1cccc2)(C)C)C.[Br-].[Br-]	-5.24057	3.1128	718.646
C206	TVMXDCGIABBOFY-UHFFFAOYSA-N	CCCCCCCC	-5.24	3.3668	114.229
C207	SBNFWQZLDJGRLK-LEWJYISDSA-N	CC(=C[C@H]1[C@@H](C1(C)C)C(=O)OCc1cccc(c1)Oc1ccccc1)C	-5.24	5.7605	350.451
C208	PDRGHUMCVRDZLQ-SJLPKXTDSA-N	Oc1ccc2c(c1)ccc1c2CC[C@@]2([C@@H]1CCC2=O)C	-5.24	3.9444	266.334
C2891	IUNBSQBAZSNEOK-UHFFFAOYSA-N	CCCC(=O)c1ccc(cc1)OCC(CN1CCN(CC1)c1ccccc1)O	-5.23824	3.2342	382.496
C2892	HWDPSQSTOIACSI-AQTBWJFISA-N	CCCCCN(CC(=O)N/N=C\c1ccc(o1)[N+](=O)[O-])CCCCC	-5.23745	4.2344	352.429
C2893	FPHIGGMDBMWPDB-UHFFFAOYSA-N	c1ccc(cc1)C[NH+]1C=C(c2c1cccc2)CCc1ccncc1.[Cl-]	-5.23732	2.3587	348.869
C2894	DCSUBABJRXZOMT-UHFFFAOYSA-N	COC1CN(CCCOc2ccc(cc2)F)CCC1NC(=O)c1cc(Cl)c(cc1OC)N	-5.23585	4.2681	465.945
C2895	XMRPGKVKISIQBV-BJMCWZGWSA-N	O=C1CC[C@]2([C@H](C1)CC[C@@H]1[C@@H]2CC[C@]2([C@H]1CC[C@@H]2C(=O)C)C)C	-5.23554	4.8034	316.478
C2896	BQMDGYJPLNFICG-UHFFFAOYSA-N	CCN(CCOc1ccc(cc1C(=O)Nc1ccccc1)Cl)CC	-5.2348	4.3859	346.851
C2897	OVAZLWZUJJDABM-CCEZHUSRSA-N	CN(CCCN(c1c(C)cccc1C)C(=O)/C=C/c1ccccc1)C	-5.2347	4.3015	336.471
C2898	USKAVCMWCUTATL-UHFFFAOYSA-N	O=C1C(C(=O)N(N1c1ccccc1)c1ccccc1)C1C(=O)N(N(C1=O)c1ccccc1)c1ccccc1	-5.23281	4.4688	502.52
C209	YUWFEBAXEOLKSG-UHFFFAOYSA-N	Cc1c(C)c(C)c(c(c1C)C)C	-5.23	3.537	162.271
C210	IOUNQDKNJZEDEP-UHFFFAOYSA-N	CCOP(=S)(SCn1c(=O)oc2c1ccc(c2)Cl)OCC	-5.23	4.8867	367.809
C2899	SYFLVOYYHASAMF-UHFFFAOYSA-N	C1CCN(CC1)CCCC12CC3CC(C2)CC(C1)C3.Cl	-5.22857	5.2088	297.906
C2900	RMMMEPSVCACSHE-UHFFFAOYSA-N	OCC(c1ccc2c(c1)ccc1c2cccc1)C	-5.22736	4.0888	236.308
C2901	ZLAMOIIYVOQQBW-NSCUHMNNSA-N	C/C=C/CCC1CCCCN1CCCOC(=O)c1ccccc1	-5.2271	4.3822	315.45
C2902	BVGLIYRKPOITBQ-ANPZCEIESA-N	N(Cc1ccccc1)CCNCc1ccccc1.O=C(Cc1ccccc1)N[C@@H]1C(=O)N2[C@@H]1SC([C@@H]2C(=O)O)(C)C.O=C(Cc1ccccc1)N[C@@H]1C(=O)N2[C@@H]1SC([C@@H]2C(=O)O)(C)C	-5.22543	5.727	909.124
C2903	RBBWCVQDXDFISW-UHFFFAOYSA-N	CC(=CCC1C(=O)N(N(C1=O)c1ccccc1)c1ccccc1)C	-5.22419	4.0839	320.385
C2904	KDOPUKOTJDLFQA-UHFFFAOYSA-N	CCOC(=O)Cc1ccc2c(c1)nc(s2)c1ccccc1	-5.22288	4.0689	297.372
C2905	MFBGBDQKGVVUET-UHFFFAOYSA-N	CN1CCC2=C(C1CCc1ccccc1[N+](=O)[O-])CCCC2	-5.22243	4.5632	300.395
C2906	XQUJIUXPLNHJMQ-UHFFFAOYSA-N	CN1CCC2=C(C1CCc1cccc(c1)[N+](=O)[O-])CCCC2	-5.22243	4.5632	300.395
C2907	NHZSGFPRDZNUNP-UHFFFAOYSA-N	CN1CCC2=C(C1CCc1ccc(cc1)[N+](=O)[O-])CCCC2	-5.22243	4.5632	300.395
C211	GKEUODMJRFDLJY-UHFFFAOYSA-N	Cc1cccc2c1Cc1c2cccc1	-5.22	3.5662	180.245
C212	AUYYCJSJGJYCDS-GFCCVEGCSA-N	OC(=O)[C@@H](Cc1cc(I)c(c(c1)I)Oc1ccc(c(c1)I)O)N	-5.22	4.653	650.973
C2908	YGRZMQRQQAWFAK-UHFFFAOYSA-N	CN(CCCC1(OC(c2c1cccc2)(C)C)c1ccc(cc1)C)C.Cl	-5.21977	5.6477	359.933
C2909	NNTDPGZVKDQKLS-UHFFFAOYSA-N	CCN(CCCN1c2ccccc2NCc2c1cccc2)CC	-5.21644	4.6851	309.448
C2910	AUYYCJSJGJYCDS-LBPRGKRZSA-N	OC(=O)[C@H](Cc1cc(I)c(c(c1)I)Oc1ccc(c(c1)I)O)N	-5.21609	4.653	650.973
C2911	KNIVGGRCJWRCDV-UHFFFAOYSA-N	CC(N(C(C)C)CCC(c1ccccc1)(c1ccccc1)C(=O)N)C	-5.21149	4.6672	338.486
C2912	SUGBVZMJIRBHEZ-UHFFFAOYSA-N	CCCCN1CCCC(C1)OC(=O)Nc1c(C)cccc1Cl	-5.21065	4.4723	324.846
C213	LTEQMZWBSYACLV-UHFFFAOYSA-N	CCCCCCc1ccccc1	-5.21	3.8094	162.271
C214	IYZWUWBAFUBNCH-UHFFFAOYSA-N	Clc1cccc(c1c1ccccc1)Cl	-5.21	4.6604	223.098
C2913	YAIARBNHRVQQRT-SKBVVQJISA-N	Oc1ccc2c(c1)[C@]13CCCC[C@H]3[C@@H](C2)N(CC1)CCc1ccc(cc1)N(C)C	-5.20788	4.6972	390.561
C2914	IESVGUSNDICIGM-UHFFFAOYSA-N	OC(=O)C(c1ccc2c(c1)nc(o2)c1ccc(c(c1)Cl)Cl)C	-5.20641	4.9897	336.169
C2915	BNWXPOSRRBVXAD-UHFFFAOYSA-N	OC(=O)C(c1ccc2c(c1)nc(o2)c1ccc(cc1Cl)Cl)C	-5.20641	4.9897	336.169
C2916	WQDLJCDVQLHYOK-UHFFFAOYSA-N	OC(=O)C(c1ccc2c(c1)nc(o2)c1cc(Cl)cc(c1)Cl)C	-5.20641	4.9897	336.169
C2917	GQUAGNLRQXBIPW-UHFFFAOYSA-N	CCC(C(=O)c1cc(C)c(c(c1)C(=O)O)O)c1ccccc1	-5.2052	3.7753	298.333
C2918	SBWLAHWQJBFTFW-UHFFFAOYSA-N	CN(CCCC1CC(c2c1cccc2)(C)c1ccccc1)C.Cl	-5.20243	5.6237	329.907
C1674	HWHLPVGTWGOCJO-UHFFFAOYSA-N	OC(c1ccccc1)(C1CCCCC1)CCN1CCCCC1	-5.2	4.2684	301.466
C215	FPWNLURCHDRMHC-UHFFFAOYSA-N	Clc1ccc(cc1)c1ccccc1	-5.2	4.007	188.653
C2919	RUKQAPJWMOAWKA-UHFFFAOYSA-N	CN(CCC12CC3CC(C2c2ccccc2)CC(C1)C3)C.Cl	-5.19969	5.3502	319.912
C2920	WBJWBGGFIDYPPO-UHFFFAOYSA-N	COc1ccc2c(c1)n(CC[NH+](C)C)c1c2ccc(c1)Cl.[Cl-]	-5.19809	-0.395	339.259
C2921	RBULJSNVVSSVKH-UHFFFAOYSA-N	OC(=O)Cc1ccc2c(c1)nc(s2)c1ccc(cc1)C(C)C	-5.19665	4.7138	311.398
C2922	NZDASSHFKWDBBU-KVMCETHSSA-N	O=C(C(C(=O)Oc1ccccc1)c1ccccc1)N[C@@H]1C(=O)N2[C@@H]1SC([C@@H]2C(=O)O)(C)C	-5.19364	2.3363	454.496
C2923	WEYVCQFUGFRXOM-UHFFFAOYSA-N	CN1CCN(CC1)CCCN1c2ccccc2Sc2c1cccc2	-5.19358	3.8676	339.498
C2924	PGDPFMRYKOURHD-UHFFFAOYSA-N	CCCCOc1ccc(cc1)C(=O)OCCCN1CCCCC1C	-5.19265	4.2247	333.465
C2925	RFIBDMCPIREZKC-UHFFFAOYSA-N	Ic1cc(I)c(c(c1)C(=O)O)N	-5.19193	2.7574	388.929
C2926	AXIPKWBIXSFROG-UHFFFAOYSA-N	CCCCCCCC[Sn](S[Sn](CCCCCCCC)(CCCCCCCC)CCCCCCCC)(CCCCCCCC)CCCCCCCC	-5.19114	19.7736	948.79
C2927	BOCUKUHCLICSIY-UHFFFAOYSA-N	Clc1cc2NC(NS(=O)(=O)c2cc1S(=O)(=O)N)C1CC2CC1C=C2	-5.19107	4.5582	389.878
C216	RZVHIXYEVGDQDX-UHFFFAOYSA-N	O=C1c2ccccc2C(=O)c2c1cccc2	-5.19	2.462	208.212
C217	NFGXHKASABOEEW-UQHDCKCOSA-N	COC(CCC[C@H](C/C=C/C(=C/C(=O)OC(C)C)/C)C)(C)C	-5.19	5.062	310.471
C218	NNBZCPXTIHJBJL-AOOOYVTPSA-N	C1CC[C@H]2[C@@H](C1)CCCC2	-5.19	3.3668	138.25
C1675	QBPFLULOKWLNNW-UHFFFAOYSA-N	Oc1cccc2c1C(=O)c1c(C2=O)cccc1O	-5.19	1.8732	240.211
C2928	UJEWTUDSLQGTOA-UHFFFAOYSA-N	OC(=O)c1cc(N2CCCC2)c(c(c1)S(=O)(=O)N)Oc1ccccc1	-5.18997	4.2708	362.4
C2929	PLZVEHJLHYMBBY-UHFFFAOYSA-N	CCCCCCCCCCCCCCN	-5.18965	5.3465	213.403
C2930	IRBYNKOJMGCYPA-UHFFFAOYSA-N	Ic1ccc(nc1)SCCCCCCN1CSCC1.Cl	-5.18879	5.0849	444.825
C2931	VAYOSLLFUXYJDT-RDTXWAMCSA-N	CCN(C(=O)[C@H]1CN(C)[C@H]2C(=C1)c1cccc3c1c(C2)c[nH]3)CC	-5.18799	2.8439	323.432
C2932	XXPDBLUZJRXNNZ-UHFFFAOYSA-N	CN(C(CN1c2ccccc2Sc2c1cccc2)C)C.Cl	-5.1862	5.1064	320.88
C2933	JULCZKIUTDDDRV-UHFFFAOYSA-N	C[NH+]1CCC(CC1)OC(=O)C1c2ccccc2c2c1cccc2.[Cl-]	-5.18612	0.5924	343.847
C2934	NGZOZDKXUPYDFY-UHFFFAOYSA-N	Clc1ccc(cc1)C(=O)C(c1ccc(cc1)Cl)CN1CCCC1.Cl	-5.18375	5.7956	384.727
C2877	WWYNJERNGUHSAO-XUDSTZEESA-N	C#C[C@]1(O)CC[C@@H]2[C@]1(CC)CC[C@H]1[C@H]2CCC2=CC(=O)CC[C@H]12	-5.18303	3.8826	312.446
C2935	VWNWVCJGUMZDIU-UHFFFAOYSA-N	CC(N(C)C)CN1c2cc(ccc2Sc2c1cccc2)S(=O)(=O)N(C)C	-5.18083	4.6355	391.551
C2936	YJQPYGGHQPGBLI-KGSXXDOSSA-N	CO[C@@H]1[C@@H](OC(=O)N)[C@@H](O)[C@@H](OC1(C)C)Oc1ccc2c(c1C)oc(=O)c(c2O)NC(=O)c1ccc(c(c1)CC=C(C)C)O	-5.1805	4.4004	612.624
C2937	UUFIZWJFMXMPSW-UHFFFAOYSA-N	CN(C(CC12CC3(C)CC(C2)(CC(C1)(C3)C)C)C)C.Cl	-5.18035	5.5153	299.922
C219	VUNCWTMEJYMOOR-UHFFFAOYSA-N	ClC1=C(Cl)C(C(=C1Cl)Cl)(Cl)Cl	-5.18	4.5523	272.772
C220	DJPZSBANTAQNFN-LDZURRIXSA-N	CC(=O)O[C@H]1CC[C@@H]2[C@]1(C)CC[C@H]1[C@H]2CCC2=CC(=O)CC[C@]12C	-5.18	4.45	330.461
C2938	NFHMMNLSDVYWAP-UHFFFAOYSA-N	O=C1NCC2(C1)c1ccccc1CCc1c2cccc1	-5.17997	2.92	263.334
C2939	MIUUNYUUEFHIHM-UHFFFAOYSA-N	CC(COc1ccc(cc1)C(c1ccc(cc1)OCC(O)C)(C)C)O	-5.17919	3.5317	344.445
C2940	QQLKRSPNTCETDX-BTJKTKAUSA-N	CN(CC1COC2(O1)c1ccccc1C=Cc1c2cccc1)C.OC(=O)/C=C\C(=O)O	-5.17811	3.0603	423.458
C2941	QFVAWNPSRQWSDU-UHFFFAOYSA-N	S=C1SCN(CN1Cc1ccccc1)Cc1ccccc1	-5.17639	3.8133	314.468
C2942	YYRAOUMHYSDVJT-CZPWWGKQSA-N	O[C@H]([C@H](C(=O)O)O)C(=O)O.COc1ccc(cc1)CCN1CC[C@@]23[C@H]([C@H]1Cc1c3cc(cc1)O)CCCC2	-5.17577	2.5172	527.606
C2943	YNXOHEFIGBHBPG-UHFFFAOYSA-N	Brc1ccc(nc1)SCCCCCCCN1CCSC1.Cl.Cl	-5.17156	6.4349	448.312
C2944	PMATZTZNYRCHOR-CGLBZJNRSA-N	C/C=C/C[C@H]([C@H]([C@H]1C(=O)N[C@@H](CC)C(=O)N(C)CC(=O)N(C)[C@@H](CC(C)C)C(=O)N[C@@H](C(C)C)C(=O)N(C)[C@@H](CC(C)C)C(=O)N[C@H](C(=O)N[C@@H](C(=O)N([C@H](C(=O)N([C@H](C(=O)N([C@H](C(=O)N1C)C(C)C)C)CC(C)C)C)CC(C)C)C)C)C)O)C	-5.17031	4.1495	1202.61
C221	YCSBALJAGZKWFF-UHFFFAOYSA-N	Nc1ccc2c(c1)cc1c(c2)cccc1	-5.17	4.1564	193.244
C2945	DSKLAYUHVDHXSH-ISLYRVAYSA-N	COc1ccc(cc1)CN(/N=N/c1ccc(cc1)C(=O)O)C	-5.16631	3.5241	299.324
C2946	PLIGPBGDXASWPX-UHFFFAOYSA-N	CN(CCCn1c2CCCCCCc2c2c1cccc2)C	-5.1662	4.252	284.439
C2947	WYCLKVQLVUQKNZ-UHFFFAOYSA-N	Clc1ccc2c(c1)C(=NCC(=O)N2CC(F)(F)F)c1ccccc1	-5.16544	3.5869	352.738
C2948	UPUDZFFFZRSNAE-UHFFFAOYSA-N	Nc1ccc(cc1)c1c2ccccc2nc2c1ccc(c2)N	-5.16534	5.3818	285.343
C2949	OYMOPEYQIAFWSQ-UHFFFAOYSA-N	CCN(CCn1c(=O)c2ccccc2[nH]c2c1cccc2)CC	-5.16216	3.3868	309.405
C2950	CZGLGDWLDZFFRP-UHFFFAOYSA-N	O=C(Nc1c(C)cccc1Cl)OC1CCC[NH+](C1)C(C)(C)C.[Cl-]	-5.16168	1.6889	361.307
C2951	CGDSFZBQGDHARN-UHFFFAOYSA-N	OC(=O)C(=O)O.CCC(=O)N(CC(N1CCC(CC1)(O)c1ccccc1)C)Cc1ccccc1.CCC(=O)N(CC(N1CCC(CC1)(O)c1ccccc1)C)Cc1ccccc1	-5.1606	6.626	851.081
C222	UNAHYJYOSSSJHH-UHFFFAOYSA-N	CCCN(c1c(cc(cc1[N+](=O)[O-])S(=O)(=O)N)[N+](=O)[O-])CCC	-5.16	4.6043	346.36
C223	LAIUFBWHERIJIH-MRVPVSSYSA-N	CCCC[C@@H](CC)C	-5.16	3.2227	114.229
C2952	IMHQERYPRJWDBY-UHFFFAOYSA-N	COc1c2occc(c2c(=O)c2c1oc(c2)C)OCC(C[NH+](C(C)C)Cc1ccccc1)O.[Cl-]	-5.15948	0.045	487.972
C2953	ONSQUXZPOPTSQF-UHFFFAOYSA-N	CN(CCCC1(O)c2ccccc2CCc2c1cccc2)C	-5.15869	3.3629	295.419
C2954	GGGDNPWHMNJRFN-UHFFFAOYSA-N	CC(=O)Nc1c(I)c(N(C(=O)C)C)c(c(c1I)C(=O)O)I	-5.15843	3.2127	627.94
C2955	PBTJOTZZTRRCSV-UHFFFAOYSA-N	OS(=O)(=O)SCCNCCCCCOc1cccc(n1)OCCCCCNCCSS(=O)(=O)O	-5.15404	5.3744	561.757
C2956	VNONOKVNCRGYBP-UHFFFAOYSA-N	CCCCCCCCSCCCCCN1CSCC1.Cl	-5.15311	5.9966	340.031
C2957	JUIYSFPOULFJDP-UHFFFAOYSA-N	CCCCCCCSCCCCCCN1CCSC1.Cl	-5.15311	5.9966	340.031
C2958	ZWPNVVQXUQWXEY-UHFFFAOYSA-N	ClCCN(c1cc(ccc1C)[N+](=O)[O-])CCCl	-5.15267	3.7104	277.147
C2959	RPVBPDPLQFCQRB-UHFFFAOYSA-N	CCN(CCC(c1cccc2c1cccc2)(C(=O)N)C(C)C)CC	-5.15213	4.6511	326.476
C2960	ZTYVMAQSHCZXLF-UHFFFAOYSA-N	COC(=O)c1ccccc1S(=O)(=O)NC(=O)Nc1nc(OC(F)F)cc(n1)OC(F)F	-5.15204	3.5211	468.337
C224	RFDAIACWWDREDC-NMLLGMEWSA-N	O[C@H]1CC[C@]2([C@H](C1)C[C@@H]([C@@H]1[C@@H]2C[C@@H](O)[C@]2([C@H]1CC[C@@H]2[C@H](CCC(=O)NCC(=O)O)C)C)O)C	-5.15	2.9558	465.623
C225	PVVKNINYCJVIFZ-UHFFFAOYSA-N	COc1cc(C)c2c(c1)n(CC)c1ncccc1c(=O)[nH]2	-5.15	2.7769	283.325
C2961	HNVNYBVNGAOPDJ-UHFFFAOYSA-N	Ic1ccc(nc1)OCCCCCCCN1CCSC1.Cl	-5.14926	4.7617	442.786
C2962	NDKYICANXPTKKC-UHFFFAOYSA-N	CCOc1ccc2c(c1)c(N)c1c(n2)cc(cc1)[N+](=O)[O-]	-5.14903	4.3815	283.282
C2963	SIGZQNJITOWQEF-VICXVTCVSA-M	[O-]C(=O)[C@@H]1N2C(=O)[C@H]([C@H]2SC1(C)C)NC(=O)c1c(C)onc1c1c(Cl)cccc1Cl.[Na+].O	-5.14793	2.1319	510.323
C2964	BPGOVPPTXCAFFA-UHFFFAOYSA-N	CCN(CCCNc1nc(c(o1)c1ccccc1)c1ccccc1)CC	-5.14722	5.2254	349.469
C2965	BPWOKDWTZDTHNX-UHFFFAOYSA-N	CCN(CC(=O)N1c2ccccc2Sc2c1cccc2)CC	-5.14645	4.2227	312.429
C2966	YLSRNLBJYQACQD-UHFFFAOYSA-N	CCCCCCc1ccc2c(c1)ccc(c2)O	-5.14638	4.6682	228.329
C2967	CNFNOTBBFIIERQ-UHFFFAOYSA-N	CCCCOc1ccc(cc1)OCC(=O)N(c1cccc(c1)OC)CCN(C)C.Cl	-5.1463	4.6497	436.972
C2968	INUNXTSAACVKJS-NRFANRHFSA-N	C[C@H](C(C(=O)N1CCCC1)(c1ccccc1)c1ccccc1)CN1CCOCC1	-5.14518	3.4392	392.534
C2969	INUNXTSAACVKJS-OAQYLSRUSA-N	C[C@@H](C(C(=O)N1CCCC1)(c1ccccc1)c1ccccc1)CN1CCOCC1	-5.14472	3.4392	392.534
C2970	YJQUNKOOBWNEAQ-UHFFFAOYSA-N	CN(C(=O)C(CCc1nc2c(s1)nc(s2)CCC(C(=O)N(C)C)(C)C)(C)C)C	-5.1437	3.8468	424.624
C2971	OSVIDGCVOGPEOK-UHFFFAOYSA-N	CCC1(CC(C)C)C(=O)NC(=O)NC1=O	-5.14215	1.4525	212.246
C2972	VTYCSDLQJCTYFO-UHFFFAOYSA-N	CCCCN1CCC(CC1)(OC(=O)CC)C1CCCCC1.Cl	-5.14083	4.8945	331.921
C226	ZOKXUAHZSKEQSS-UHFFFAOYSA-N	CCCCSP(=O)(SCCCC)SCCCC	-5.14	6.6944	314.511
C2973	BIBTUTRXEHVQBZ-BTJKTKAUSA-N	O1CCN(CC1)CC1COC2(O1)c1ccccc1C=Cc1c2cccc1.OC(=O)/C=C\C(=O)O	-5.139	2.7688	465.495
C2974	PXGPLTODNUVGFL-YNNPMVKQSA-N	CCCCC[C@@H](/C=C/[C@H]1[C@H](O)C[C@@H]([C@@H]1C/C=C\CCCC(=O)O)O)O	-5.13882	3.0429	354.481
C2975	JCUYNWANICHYHR-UHFFFAOYSA-N	ClCC[NH+](Cc1ccccc1)CC=Cc1ccccc1C.[Cl-]	-5.13756	0.3361	336.299
C2976	YAVUZDCXTCRATB-UHFFFAOYSA-N	O=C(c1ccc(c(c1)I)F)OCCCN1CCCCC1.Cl	-5.13558	4.203	427.681
C2977	OXCMYAYHXIHQOA-UHFFFAOYSA-N	CCCCc1nc(c(n1Cc1ccc(cc1)c1ccccc1c1[n-]nnn1)CO)Cl.[K+]	-5.13479	3.8959	461.001
C2978	QJBZDBLBQWFTPZ-UHFFFAOYSA-N	Clc1c[nH]cc1c1cccc(c1[N+](=O)[O-])Cl	-5.13405	4.4199	257.073
C2979	UXZFQZANDVDGMM-UHFFFAOYSA-N	Ic1cc(I)c2c(c1O)nccc2	-5.13143	3.1496	396.951
C2980	NNADEMKNXDZEKW-UHFFFAOYSA-N	C[NH+]1C2CCC1CC(C2)OC(=O)C(=C)c1ccc(cc1)C(C)(C)C.[Cl-]	-5.13126	1.3218	363.921
C2981	MHNSPTUQQIYJOT-SJDTYFKWSA-N	CN(CC/C=C\1/c2ccccc2OCc2c1cccc2)C.Cl	-5.13025	4.7644	315.837
C2982	MHMTXDMLQZHXRZ-UHFFFAOYSA-N	Clc1ccc(cc1)Cn1c(C)nc2c1cccc2.Cl	-5.12869	4.8484	293.191
C2983	VVFLDPAQGSOAKR-UHFFFAOYSA-N	CCC(Oc1ccc(cc1)C(=O)OCCCN1CCCCC1C)C	-5.12861	4.2231	333.465
C2984	LDHRPGPXSCBURF-UHFFFAOYSA-N	CC(COc1ccc(cc1)C(=O)OCCCN1CCCCC1C)C	-5.12861	4.0806	333.465
C2985	DJYRKMZXPCJMMA-UHFFFAOYSA-N	CCC(C1=CCC(CC1)CC(C)C)C(=O)O	-5.1282	3.8698	224.339
C2986	RBOSJXRXKKJKDN-UHFFFAOYSA-N	CCCCCc1ccccc1OCC[NH+](CCCl)CC.[Cl-]	-5.12797	-0.0543	334.324
C2987	UZMPCPFDZYTEJG-UHFFFAOYSA-N	CNCC/C=C/1\c2ccccc2C=Cc2c1cccc2.Cl	-5.12761	5.4045	297.822
C2988	WIILDCMHDCIZQR-UHFFFAOYSA-N	Clc1ccc(nc1)SCCCCCCCCN1CCSC1.Cl	-5.12504	5.9139	381.427
C2989	CAANODYIPBBLNZ-UHFFFAOYSA-N	OC(=O)COc1ccc(c(c1Cl)Cl)Cc1cccs1	-5.12473	4.1091	317.188
C2990	ODCUSWJXZDHLKV-UHFFFAOYSA-N	OCCN(C(=O)C(Cl)Cl)Cc1ccc(cc1)Oc1ccc(cc1)[N+](=O)[O-]	-5.1241	4.0349	399.225
C2991	NDDAHWYSQHTHNT-UHFFFAOYSA-N	CC1Cc2c(N1NC(=O)c1ccc(c(c1)S(=O)(=O)N)Cl)cccc2	-5.12159	4.3204	365.835
C2992	GUONCCKKHBMVAF-UHFFFAOYSA-N	CCCCOc1ccc(cc1)OCC(=O)N(c1cccc(c1)OC)CCN1CCOCC1.Cl	-5.11925	4.3582	479.009
C2993	CRDAMVZIKSXKFV-YFVJMOTDSA-N	OC/C=C(/CC/C=C(/CCC=C(C)C)\C)\C	-5.1174	4.3979	222.366
C2994	WDIZLVLUDKKQLC-UHFFFAOYSA-N	Cc1cccc(c1C(c1c(C)cccc1C)OCCOCC[NH+](C)C)C.[Cl-]	-5.1147	0.1913	391.975
C2995	JOBYFSLGKZGUKV-UHFFFAOYSA-N	Cc1ccc(cc1)NC(=O)c1ccccc1N(C(=O)CN1CCCCC1)C	-5.11415	3.7069	365.469
C2996	INVGWHRKADIJHF-UHFFFAOYSA-N	C[n+]1cc2c3OCOc3ccc2c2c1c1cc3OCOc3cc1cc2	-5.11181	3.4281	332.329
C2997	BGLOCPBIEZYELI-BTJKTKAUSA-N	CN1CCN(CC1)C1Cc2ccccc2Sc2c1cccc2.OC(=O)/C=C\C(=O)O	-5.11144	3.27	426.529
C227	MQIUGAXCHLFZKX-UHFFFAOYSA-N	CCCCCCCCOC(=O)c1ccccc1C(=O)OCCCCCCCC	-5.11	6.7212	390.556
C2998	GGOYNTDJWDKZSC-UHFFFAOYSA-N	CC(N(C)C)CC12CC3(C)CC(C1)(C)CC(C2Cl)(C3)C.Cl	-5.10925	5.7326	334.367
C2999	XWLWYHOJUYRRQO-UHFFFAOYSA-L	C[N+]1(CCCCCCCCC[N+]2(C)CCOCC2)CCOCC1.[I-].[I-]	-5.10909	-3.4037	582.342
C3000	ZQMBKJWVFPOZHQ-UHFFFAOYSA-N	CN(CC(CC1(OC(c2c1cccc2)(C)C)c1ccccc1)C)C.Cl	-5.10907	5.5853	359.933
C3001	WFPKGPHTXIOMFI-UHFFFAOYSA-N	CN(CCCN1c2ccccc2NCc2c1cc(Cl)cc2)C	-5.10854	4.5583	315.84
C3002	WRJIIPWMHJEZHX-UHFFFAOYSA-N	CCCCC(C(=O)Nc1c(C)cccc1C)N(CC)CC.Cl	-5.10789	5.0175	326.905
C3003	XTMMHYGQTNDKST-SNISIANXSA-N	O[C@H]([C@H](C(=O)O)O)C(=O)O.CCC(CCN1CC[C@@]23[C@H]([C@H]1Cc1c3cc(cc1)O)CCCC2)C	-5.10735	2.7021	477.59
C3004	HQZMBBVUXLTMFX-UHFFFAOYSA-N	N#CC(c1cccc2c1cccc2)(CC[NH+](C)C)CC=C(C)C.[Cl-]	-5.10705	0.49608	342.905
C3005	OEEHXSFHUNVJJI-UHFFFAOYSA-N	N#CC(c1ccc2c(c1)cccc2)(CC=C(C)C)CCN(C)C.Cl	-5.10705	5.71118	342.905
C3006	RMYQWYZCXZASAT-UHFFFAOYSA-N	ClCCN(c1cc(ccc1C)C(=O)OC)CCCl	-5.10665	3.0656	290.186
C3007	CKHYRHIDMKNIGY-QMGGKDRNSA-N	OC(=O)C(=O)[O-].CCCCOc1c(OC)cccc1C(=O)NCC/[NH+]=C(/CCC)\C	-5.10543	0.1573	424.488
C3008	XQKDTERCKFKPDY-UHFFFAOYSA-N	Clc1ccc(cc1)C1CCc2c(N(C1=O)CC1=NCCN1)cccc2	-5.10322	3.2341	353.845
C3009	QNZBHXVTDNAOEC-UHFFFAOYSA-N	CCC(c1cccc2c1cccc2)(C(=O)N)CCN1CCCCC1	-5.10293	4.4871	324.46
C3010	NSCLRALYUOMPCL-UHFFFAOYSA-N	C=CCc1ccc(c(c1)OC)OCc1ccccc1	-5.1022	4.0027	254.324
C3011	BLBSCAYCUDWNQZ-BTJKTKAUSA-N	OC(=O)/C=C\C(=O)O.CNCC1COC2(O1)c1ccccc1CCc1c2cccc1	-5.09845	2.7238	411.448
C3012	WJFKNYWRSNBZNX-UHFFFAOYSA-N	c1ccc2c(c1)Sc1c(N2)cccc1	-5.09805	4.0328	199.272
C3013	AURFZBICLPNKBZ-SYBPFIFISA-N	O[C@@H]1CC[C@]2([C@H](C1)CC[C@@H]1[C@@H]2CC[C@]2([C@H]1CC[C@@H]2C(=O)C)C)C	-5.09708	4.5952	318.493
C3014	AUILENMSDXFKBX-UHFFFAOYSA-N	Brc1ccc(nc1)OCCCCCCCCN1CCSC1.Cl	-5.09539	5.3097	409.812
C3015	FSQKKOOTNAMONP-UHFFFAOYSA-N	COc1ccc2c(c1)c(CC(=O)OCC(=O)O)c(n2C(=O)c1ccc(cc1)Cl)C	-5.09491	3.4705	415.824
C3016	KVHHOCOKABIPJM-UHFFFAOYSA-M	Nc1ccc(cc1)C(c1ccccc1)(C(=O)OC1CC2CCC(C1)[N+]2(C)Cc1ccccc1)O.[Br-]	-5.09489	1.9321	537.488
C3017	LAYVFLWAVIGDLK-UHFFFAOYSA-N	COc1ccc2c(c1)C(O)(CCCN(C)C)c1c(S2)cccc1	-5.09129	3.7375	329.456
C228	ZNNLBTZKUZBEKO-UHFFFAOYSA-N	COc1ccc(cc1C(=O)NCCc1ccc(cc1)S(=O)(=O)NC(=O)NC1CCCCC1)Cl	-5.09	5.8952	494.004
C3018	IDUMOVRJNBNOTR-BIZLIJPVSA-N	O=C(c1ccc(s1)[N+](=O)[O-])N/N=C/C=C/c1ccc(o1)[N+](=O)[O-]	-5.08328	4.0238	336.28
C3019	CBGUOGMQLZIXBE-XGQKBEPLSA-N	CCC(=O)O[C@@]1([C@@H](C)C[C@@H]2[C@]1(C)C[C@H](O)[C@]1([C@H]2CCC2=CC(=O)C=C[C@]12C)F)C(=O)CCl	-5.08259	4.1031	466.97
C229	JVSWJIKNEAIKJW-UHFFFAOYSA-N	CCCCCC(C)C	-5.08	3.2227	114.229
C3020	CYLWJCABXYDINA-UHFFFAOYSA-N	CN1C(CSCC(F)(F)F)Nc2c(S1(=O)=O)cc(c(c2)Cl)S(=O)(=O)N	-5.07984	4.5928	439.882
C3021	QITYSCXABSQPCC-UHFFFAOYSA-N	Clc1cccc2c1nc(OCCCCCN1CSCC1)cc2C.Cl	-5.07623	5.4919	387.367
C3022	LZSHSTGCCZALGE-UHFFFAOYSA-N	CC[NH+](CCOC(=O)n1c2ccc(cc2c2c1cccc2)N)CC.[Cl-]	-5.07568	-0.1287	361.866
C3023	HGUGVPVTKBLXPA-UHFFFAOYSA-N	CC(N(C(C)C)CCCN1CCCCc2c1cccc2)C	-5.07272	4.4032	288.471
C3024	VYGQXRZAHIZHQV-UHFFFAOYSA-N	Fc1ccc(cc1)C(=O)CCCN1CCC(CC1)(O)c1cccc(c1)C(F)(F)F.Cl	-5.07173	5.5309	445.878
C3025	NVYNAVAAFURMOU-UHFFFAOYSA-N	Cc1ccc(cc1)S(=O)(=O)N1CC=Cc2c1cccc2	-5.07158	4.3629	285.361
C3026	IDKAXRLETRCXKS-UHFFFAOYSA-N	OC(=O)Cc1ccccc1Oc1ccc(cc1Cl)Cl	-5.07138	4.4128	297.133
C3027	WKBWEUKBTUIKJX-AQFVONAPSA-N	COc1cccc(c1)CCN1CC[C@@]23[C@H]([C@H]1Cc1c3cc(cc1)O)CCCC2.Cl	-5.07044	5.4418	413.98
C3028	VSBQZCIWVWNXFK-AQFVONAPSA-N	COc1ccc(cc1)CCN1CC[C@@]23[C@H]([C@H]1Cc1c3cc(cc1)O)CCCC2.Cl	-5.07044	5.4418	413.98
C3029	IVFYLRMMHVYGJH-PVPPCFLZSA-N	O=C1CC[C@]2(C(=C1)C[C@@H]([C@@H]1[C@@H]2CC[C@]2([C@H]1CC[C@]2(C)O)C)C)C	-5.07044	4.5153	316.478
C3030	XIYZPVVABJHQTA-UHFFFAOYSA-N	C1CCC(C1)NCC1CCC(CC1)CNC1CCCC1.Cl.Cl	-5.07013	6.243	351.398
C230	UPQWMVAELITTGQ-UHFFFAOYSA-N	CCCC(=O)OCN1C(=O)NC(C1=O)(c1ccccc1)c1ccccc1	-5.07	3.0495	352.384
C3031	OTIVPWAWDWVOBT-UHFFFAOYSA-N	COc1ccc2c(c1)CC[NH+](C2CCc1ccc(cc1)Cl)C.[Cl-]	-5.06979	1.6665	352.298
C3032	YZNQMPPBWQTLFJ-TUFAYURCSA-N	CCCC(=O)OCC(=O)[C@@]1(O)CC[C@@H]2[C@]1(C)C[C@H](O)[C@H]1[C@H]2CCC2=CC(=O)CC[C@]12C	-5.06878	3.1326	432.55
C3033	BMCQMVFGOVHVNG-TUFAYURCSA-N	CCCC(=O)O[C@@]1(CC[C@@H]2[C@]1(C)C[C@H](O)[C@H]1[C@H]2CCC2=CC(=O)CC[C@]12C)C(=O)CO	-5.06878	3.1326	432.55
C3034	VMTAWEDBJXZUHA-SYRJXDITSA-N	C/C=C/C(c1ccccc1)(c1ccccc1)CC([NH+](C)C)C.[Cl-]	-5.06815	0.4759	329.907
C3035	GNUXVOXXWGNPIV-UHFFFAOYSA-N	CC(N(Cc1c(C(C)C)c(=O)n(n1C)c1ccccc1)C)Cc1ccccc1	-5.06775	4.3624	377.522
C3036	HDXLZRWEZZFDKA-UHFFFAOYSA-N	ClCC(=O)Nc1ccc(cc1C(=O)c1ccccc1)Cl	-5.06717	3.8213	308.159
C3037	KZFFWZXBTUJVSG-UHFFFAOYSA-N	Clc1ccc2c(c1)Nc1ccccc1[NH+](C2)CCC[NH+](C)C.[Cl-].[Cl-]	-5.06464	-2.6366	388.762
C3038	GNFSPFYMMKMHOG-UHFFFAOYSA-N	CN(CCC(c1cccc2c1cccc2)(C(=O)N)CC=C(C)C)C	-5.06401	4.5712	324.46
C3039	LANDSJLNLKENGO-UHFFFAOYSA-N	CN(CCC(c1ccc2c(c1)cccc2)(C(=O)N)CC=C(C)C)C	-5.06401	4.5712	324.46
C231	VMKOFRJSULQZRM-UHFFFAOYSA-N	CCCCCCCCBr	-5.06	3.7418	193.125
C232	ZPAKPRAICRBAOD-UHFFFAOYSA-N	O=C(c1ccc(cc1)c1ccccc1)CCC(=O)O	-5.06	3.4011	254.281
C3040	CNWUDWCPTYHKSL-UHFFFAOYSA-N	COc1c(OC)c(OC)cc2c1C(CCc1ccc(cc1)Cl)[NH+](CC2)C.[Br-]	-5.05767	1.6837	456.801
C3041	URBVIISFALGUAB-LZWUXPCZSA-N	OCCN1CCN(CC1)CC/C=C/1\c2cc(Cl)ccc2OCc2c1cccc2.Cl.Cl	-5.05575	5.1439	471.848
C3042	UBAJTZKNDCEGKL-UHFFFAOYSA-N	O=C(N1c2ccccc2Sc2c1cccc2)CN1CCN(CC1)Cc1ccc2c(c1)OCO2	-5.05564	4.3032	459.56
C3043	PWGBOISWWGVGSX-JVFQMWRPSA-N	CCCCCCN1CC[C@@]23[C@H]([C@H]1Cc1c3cc(cc1)O)CCCC2.Cl	-5.05321	5.7708	363.964
C3044	JDCJFONQCRLHND-UHFFFAOYSA-N	Fc1ccc(cc1)CC1Nc2cc(Cl)c(cc2S(=O)(=O)N1)S(=O)(=O)N	-5.05193	4.7278	405.852
C3045	DSEYHMSMHVUVLX-UHFFFAOYSA-N	ClCC[NH+](Cc1ccccc1)CCOc1ccccc1CC.[Cl-]	-5.05108	-0.0443	354.314
C233	JRZJOMJEPLMPRA-UHFFFAOYSA-N	CCCCCCCC=C	-5.05	3.5329	126.239
C234	HHOSMYBYIHNXNO-UHFFFAOYSA-N	CC(CCC(C)(C)C)C	-5.05	3.4687	128.255
C3046	OYIWRKOSDGPKFD-NMOJSDROSA-N	COc1cccc2c1C(=O)c1c(C2=O)c(O)c2c(c1O)C(O[C@@H]1OC(C)[C@@H]([C@H](C1)N1CCOCC1)O)CC(C2)(O)C(=O)C	-5.04945	1.3403	597.61
C3047	YCYHVZWPNDQZAM-UHFFFAOYSA-N	O=C(c1ccc(c(c1)Cl)Cl)Cc1ccccc1C(=O)O	-5.04925	4.117	309.144
C3048	VLHUSFYMPUDOEL-WZTVWXICSA-N	CNC(=O)c1c(I)c(NC(=O)C)c(c(c1I)C(=O)O)I.CNC[C@@H]([C@H]([C@@H]([C@@H](CO)O)O)O)O	-5.04828	0.0131	809.127
C3049	ABEJUCOJRRLTMS-UHFFFAOYSA-L	NC1CCCCC1.NC1CCCCC1.[Cl-].[Cl-].[Pt+2]	-5.0467	-2.0383	464.332
C3050	ZUNJWRJEKCRIMZ-UHFFFAOYSA-N	Clc1cc2NC(CSCc3ccccc3)NS(=O)(=O)c2cc1S(=O)(=O)N	-5.04414	5.2794	433.953
C3051	NRUKOCRGYNPUPR-QBPJDGROSA-N	COc1cc(cc(c1O)OC)[C@H]1[C@H]2C(=O)OC[C@@H]2[C@@H](c2c1cc1OCOc1c2)O[C@@H]1O[C@@H]2CO[C@H](O[C@H]2[C@@H]([C@H]1O)O)c1cccs1	-5.04348	2.7529	656.654
C3052	RHGQOMYDGHIKFH-GNOQXXQHSA-K	CCCCCCCC/C=C\CCCCCCCC(=O)[O-].CCCCCCCC/C=C\CCCCCCCC(=O)[O-].CCCCCCCC/C=C\CCCCCCCC(=O)[O-].[Bi+3]	-5.04244	14.3214	1053.34
C235	GMVJKSNPLYBFSO-UHFFFAOYSA-N	Brc1c(Br)cccc1Br	-5.04	3.9741	314.8
C3053	RBGOLZYAUJDSGL-UHFFFAOYSA-N	N#CC(c1ccc2c(c1)nc(o2)c1ccc(cc1)Cl)C	-5.03975	4.77528	282.724
C3054	IHFBWHHINXWEGS-UHFFFAOYSA-N	CC(=CCC(c1cccc2c1cccc2)(C(=O)N)CCN1CCOCC1)C	-5.03904	4.2797	366.496
C3055	VEXVHEBQGLIYEH-UHFFFAOYSA-N	CCC(C(=O)OC(C(Cl)(Cl)Cl)C)CC	-5.03737	3.7245	261.573
C3056	SEWMINUMBBPFPX-UHFFFAOYSA-N	COP(=S)(Oc1cc(C)c(c(c1)C)[N+](=O)[O-])OC	-5.03647	4.2815	291.261
C3057	GPMXUUPHFNMNDH-UHFFFAOYSA-N	Fc1ccc(cc1)C(=O)CCCN1CCC(CC1)(O)c1cccc(c1)C(F)(F)F	-5.03514	4.7289	409.417
C3058	POBVODLJHWXYOA-UHFFFAOYSA-N	N(Cc1cccs1)CC1CCC(CC1)CNCc1cccs1.Cl.Cl	-5.03489	6.8812	407.464
C3059	XAEWZDYWZHIUCT-UHFFFAOYSA-N	CNCCCN1c2ccccc2CCc2c1cccc2.Cl	-5.03252	4.7907	302.842
C236	ZIEWAMOXCOLNSJ-UHFFFAOYSA-N	O=C(C(Cl)Cl)NC1=C(Cl)C(=O)c2c(C1=O)cccc2	-5.03	2.8268	318.54
C237	DHTZKRIZYPAKLO-UHFFFAOYSA-N	ClC(CC(=O)NC1=C(Cl)C(=O)c2c(C1=O)cccc2)Cl	-5.03	3.2169	332.567
C3060	MWSQXWNRFAPKRH-UHFFFAOYSA-N	CCCC[NH+]1CCCC(C1)OC(=O)Nc1c(C)cccc1C.[Cl-]	-5.02747	1.3455	340.888
C3061	PFPPOKZNVNZYRS-UHFFFAOYSA-N	C[NH2+]CCCn1c2ccccc2[nH]c(=O)c2c1cccc2.[Cl-]	-5.02651	-1.3677	317.813
C3062	ZPFXAOWNKLFJDN-UHFFFAOYSA-N	CCN(CCCc1ccccc1)CCCc1ccccc1	-5.02598	4.5739	281.435
C3063	UPUDVKWQBVIKBG-UHFFFAOYSA-N	CCOc1ccc(cc1OCC)Cc1nccc2c1cc(OCC)c(c2)OCC.Cl	-5.02585	6.2224	431.952
C3064	KRXOSDJLAUJPIO-UHFFFAOYSA-M	CCCCCCCCCCCCOC(=O)CO[NH3+].[Cl-]	-5.02546	-0.372	295.846
C3065	BPBYGUGIURNKEG-UHFFFAOYSA-N	O=C1NC(=O)C2(N1)c1ccccc1CCc1c2cccc1	-5.02457	2.5258	278.305
C3066	MQTOSJVFKKJCRP-BICOPXKESA-N	CC[C@H]1OC(=O)[C@H](C)[C@@H](O[C@@H]2O[C@@H](C)[C@@H]([C@](C2)(C)OC)O)[C@H](C)[C@@H](O[C@@H]2O[C@H](C)C[C@@H]([C@H]2O)N(C)C)[C@](C[C@H](CN([C@@H]([C@H]([C@]1(C)O)O)C)C)C)(C)O	-5.02371	1.8386	748.984
C3067	RBGWIGCQQIJVGI-UHFFFAOYSA-N	O=C(C1CC1(c1ccccc1)c1ccccc1)OCCN1CCCCC1	-5.02359	3.9596	349.466
C3068	SKLZCRNUJKGGRW-UHFFFAOYSA-N	Cc1cccc2c1nc1ccccc1c2	-5.0213	3.6964	193.244
C3069	FLDRLXJNISEWNZ-UHFFFAOYSA-N	Cc1c2ccccc2nc2c1cccc2	-5.0213	3.6964	193.244
C3070	HKQBXOVZKQILFC-RACBXGGBSA-N	O[C@H]([C@H](C(=O)O)O)C(=O)O.CC/C(=C/CN1CC[C@@]23[C@H]([C@H]1Cc1c3cc(cc1)O)CCCC2)/C	-5.02113	2.6222	475.574
C3071	NBSYUEKYJQKRTJ-UHFFFAOYSA-N	FC(c1cc(OCCCCCN2CSCC2)nc2c1cccc2)(F)F.Cl	-5.02065	5.5489	406.893
C3072	HCTBJOARGXIKTD-UHFFFAOYSA-N	O=C1NC(CC2(O1)CCN(CC2)CCCC(=O)c1ccc(cc1)F)c1ccccc1.Cl	-5.01983	5.5631	446.942
C3073	WJOHZNCJWYWUJD-IUGZLZTKSA-N	CC(=O)OCC(=O)[C@@]12OC(O[C@@H]1C[C@@H]1[C@]2(C)C[C@H](O)[C@]2([C@H]1C[C@@H](C1=CC(=O)C=C[C@]21C)F)F)(C)C	-5.01851	2.9376	494.525
C3074	AIGRXSNSLVJMEA-UHFFFAOYSA-N	CCOP(=S)(c1ccccc1)Oc1ccc(cc1)[N+](=O)[O-]	-5.01685	4.8189	323.304
C3075	IJLPAGBWPSGGDR-CNNNCVBWSA-N	COc1cc(CCN2CC[C@@]34[C@H]([C@H]2Cc2c4cc(cc2)O)CCCC3)cc(c1OC)OC.Cl	-5.0159	5.459	474.032
C3076	NEYNJQRKHLUJRU-DZUOILHNSA-N	CSCC[C@@H](C(=O)N[C@H](C(=O)N[C@H](C(=O)N)Cc1ccccc1)CC(=O)O)NC(=O)[C@H](Cc1c[nH]c2c1cccc2)NC(=O)CCNC(=O)OC(C)(C)C	-5.01525	4.175	767.891
C3077	BUHTVBNGCWQMMA-UHFFFAOYSA-N	CCCCSc1ccc(cc1)C(COC(=O)N)(COC(=O)N)CC	-5.01428	4.8178	354.464
C3078	IMQSIXYSKPIGPD-YQRUMEKGSA-N	CCCCC[C@H]([C@@H]1[C@@H](O)C[C@@H](O)C[C@@H](O)C[C@@H](O)C[C@@H](O)C[C@@H](O)C[C@H](O)/C(=C/C=C/C=C/C=C/C=C/[C@@H]([C@H](OC1=O)C)O)/C)O	-5.01336	1.888	654.828
C3079	YBCPYHQFUMNOJG-UHFFFAOYSA-N	COc1cc2c(cc1OC)CCN(C2CCc1ccc(cc1)Cl)C	-5.0118	4.4569	345.863
C3080	GMHNYYKDPGWAJR-UHFFFAOYSA-N	O=C(c1ccccc1O)OCCCc1ccccc1	-5.01081	3.1818	256.296
C238	ZPEIMTDSQAKGNT-UHFFFAOYSA-N	CN(CCCN1c2ccccc2Sc2c1cc(Cl)cc2)C	-5.01	4.9594	318.864
C3081	XLMALTXPSGQGBX-GCJKJVERSA-N	CCC(=O)O[C@](c1ccccc1)([C@@H](CN(C)C)C)Cc1ccccc1	-5.00967	4.2755	339.471
C3082	NNRDTDHBXOGJDV-KTKRTIGZSA-N	OC1C=CC2=C(Cc3c1cccc3)CCC=C2	-5.00841	3.4789	224.298
C3083	ZWGAOFFHPFTCFP-UHFFFAOYSA-M	CC(=CC=CN1CCC(CC1)c1ccccc1)/C=[N+]/1\CCC(CC1)c1ccccc1.[Cl-]	-5.00811	2.8876	435.044
C3084	SGTNSNPWRIOYBX-UHFFFAOYSA-N	COc1ccc(cc1OC)CCN(CCCC(c1ccc(c(c1)OC)OC)(C(C)C)C#N)C	-5.00724	5.09308	454.602
C3085	NTLSVAIWZWNKNB-UHFFFAOYSA-N	Clc1ccccc1CNCCCCNCc1ccccc1Cl.Cl.Cl	-5.00662	7.0388	410.209
C3086	VCGAKFSCYYVKIR-UHFFFAOYSA-N	C=CCC(c1cccc2c1cccc2)C(=O)OCCN(CC)CC	-5.00598	4.3845	325.445
C3087	WAJRCRIROYMRKA-UHFFFAOYSA-L	N#Cc1ccccc1.N#Cc1ccccc1.[Cl-].[Cl-].[Pt+2]	-5.00484	-2.87794	472.227
C3088	LXYHHQBJIVTGNY-UHFFFAOYSA-N	CC1CC(CC([NH+]1C)C)OC(=O)C(c1ccccc1)c1ccccc1.[Cl-]	-5.00458	1.389	373.916
C3089	WTBBQSREXFAQOR-UHFFFAOYSA-N	NS(=O)(=O)O.CCOC(=O)N(c1ccccc1)C(CN1CCC(CC1)(O)c1ccccc1)C	-5.00418	4.4885	479.59
C3090	PLGBHXSQSNOWAZ-UHFFFAOYSA-N	CN(c1nc(c(o1)c1ccccc1)c1ccccc1)C	-5.00384	4.0746	264.322
C3091	KMNOADCGBSOLGM-UHFFFAOYSA-N	CCC(=O)C(c1ccccc1)(c1ccccc1)CCCN1CCCC1	-5.00193	4.7657	335.482
C3092	TXSYVXMEIWQHCF-UHFFFAOYSA-N	NC(=O)C(c1ccccc1)(CCN1CCCCC1)CCN1CCCCC1	-5.00066	3.7378	357.533
C3093	NKAYCEYKHSRZCE-UHFFFAOYSA-N	c1ccc(cc1)CCCN1CCN2C(C1)CCc1c2cccc1.Cl	-4.99989	4.5611	342.905
C3094	ZYTHLJLPPSSDIP-UHFFFAOYSA-N	CCOC(=O)C1(CCN(CC1)CCc1ccc(cc1)N)c1ccccc1.Cl.Cl	-4.99938	5.5313	425.392
C3095	RYDYQFGNLBBCKP-XMMWENQYSA-N	OC(=O)C(=O)[O-].CCOc1c(OC)cccc1C(=O)NCCO/[NH+]=C(/CC)\C	-4.99395	-1.0814	398.408
C3096	WMPOQBVJQZWVBU-HQRUICKWSA-N	OCCN1CCN(CC1)CC/C=C\1/c2ccccc2Sc2c1ccc(c2)OC.Cl.Cl	-4.99218	5.0713	469.467
C3097	FEYDRETXYFWGJR-UHFFFAOYSA-N	[O-][N+](=O)CC(c1ccc(cc1)NC(=O)C)Sc1ccc(cc1)C	-4.99141	4.6597	330.401
C3098	XQABLDBORQXLQH-UHFFFAOYSA-N	OC(=O)C(=O)[O-].COc1cccc2c1n(CCC[NH+](C)C)c1c2cccc1	-4.99011	0.1586	372.415
C3099	JSSWZBFMFUYUKD-UHFFFAOYSA-N	OC(=O)C(=O)[O-].COc1ccc2c(c1)n(CCC[NH+](C)C)c1c2cccc1	-4.99011	0.1586	372.415
C3100	UEIWUZLCFPJBJG-UHFFFAOYSA-N	OC(=O)C(=O)[O-].COc1ccc2c(c1)c1ccccc1n2CCC[NH+](C)C	-4.99011	0.1586	372.415
C3101	WLKAPQROLQEIEH-UHFFFAOYSA-N	OC(=O)C(=O)[O-].COc1cccc2c1c1ccccc1n2CCC[NH+](C)C	-4.99011	0.1586	372.415
C3102	WGCVOMFFZDPNMG-UHFFFAOYSA-N	SCCNCCCCCOc1ncc(cc1Br)Br.Cl	-4.9878	4.868	434.618
C3103	AVQFFCMOLKKCEM-RFZNCAAWSA-N	OCCN1CCN(CC1)C/C=C/1\c2ccccc2Sc2c1cccc2Cl.Cl.Cl	-4.98593	5.326	459.86
C3104	LDRPIKATXVJPJE-UHFFFAOYSA-N	OC(=O)C(=O)[O-].C[NH+](CCn1c2ccc(cc2c2c1cccc2)Cl)C	-4.98565	0.4133	362.807
C3105	SGDJEEPRBXBRJK-BWLGBDCWSA-N	Fc1ccc(cc1)/C(=N\N=C(N)N)/c1ccc(cc1)C(F)(F)F.Cl	-4.98549	5.0729	360.737
C3106	UYIPQECISAQMIU-WZTVWXICSA-N	CC(=O)NCc1c(I)c(NC(=O)C)c(c(c1I)C(=O)O)I.CNC[C@@H]([C@H]([C@@H]([C@@H](CO)O)O)O)O	-4.98403	0.2896	823.154
C3107	BVPWJMCABCPUQY-UHFFFAOYSA-N	COc1cc(N)c(cc1C(=O)NC1CCN(CC1)Cc1ccccc1)Cl	-4.98323	4.2352	373.876
C239	SZYWFOPNFNROQB-UHFFFAOYSA-N	Clc1cc(Cl)c2c(c1Cl)nsn2	-4.98	3.6515	239.51
C3108	GZOHDOWIEUISBL-UHFFFAOYSA-N	O1CCN(CC1)c1nc(c(o1)c1ccccc1)c1ccccc1	-4.97838	3.9102	306.358
C3109	QSNSPZSXSIXVLS-UHFFFAOYSA-N	CC[NH+](CCOC(=O)c1c2ccccc2nc2c1cccc2)CC.[Cl-]	-4.97287	-0.5265	358.862
C3110	YDSDEBIZUNNPOB-UHFFFAOYSA-N	CCC(=O)N(C1(CCN(CC1)CCc1ccccc1)C(=O)OC)c1ccccc1	-4.97178	3.6178	394.507
C3111	JODMGWMPQPXDHV-UHFFFAOYSA-N	CN1C2CCC1CC(C2)OC(=O)C(=C)c1ccc(cc1)C(F)(F)F.CN1C2CCC1CC(C2)OC(=O)C(=C)c1ccc(cc1)C(F)(F)F.CN1C2CCC1CC(C2)OC(=O)C(=C)c1ccc(cc1)C(F)(F)F.CN1C2CCC1CC(C2)OC(=O)C(=C)c1ccc(cc1)C(F)(F)F.O	-4.97113	15.2353	1375.42
C240	UJOBWOGCFQCDNV-UHFFFAOYSA-N	c1ccc2c(c1)[nH]c1c2cccc1	-4.97	3.3211	167.207
C3112	IEPPCSKVUNZEMU-UHFFFAOYSA-N	CC(N(C(=O)c1ccco1)c1ccccc1)CN1CCC(CC1)(O)c1ccccc1.Cl	-4.96771	5.0384	440.962
C3113	SNZADUDEPOWBBM-UHFFFAOYSA-N	CC(NCCCC12CC3CC(C2)CC(C1)C3)(C)C.Cl	-4.96485	5.564	285.896
C3114	JIEKMACRVQTPRC-UHFFFAOYSA-N	OC(=O)Cc1sc(nc1c1ccc(cc1)Cl)c1ccccc1	-4.96436	4.7576	329.801
C3115	PXXKIYPSXYFATG-UHFFFAOYSA-N	CCOC(=O)C1(CCN(CC1)CCCNc1ccccc1)c1ccccc1	-4.96409	4.0964	366.497
C3116	YZFWTZACSRHJQD-UHFFFAOYSA-N	O=C1NC(=O)C(S1)Cc1ccc(cc1)OCC1(C)CCCCC1	-4.96408	4.2587	333.445
C3117	UENZAQFJJDOROP-UHFFFAOYSA-M	[O-]C(=O)C(c1ccc2c(c1)nc(o2)c1ccc(cc1)Br)C.[Na+]	-4.96398	3.1107	368.157
C3118	RJIHKIJHSOQCSG-UHFFFAOYSA-N	Brc1ccc2c(c1)c(c[nH]2)C1CCC[NH+]1Cc1ccccc1.[Cl-]	-4.96358	2.4236	391.733
C3119	FLNXBVJLPJNOSI-UHFFFAOYSA-N	Clc1ccc(cc1)C(c1ccccc1)OCCN1CCCCC1	-4.96288	4.8698	329.864
C3120	GDGHUKIIRSLWAL-UHFFFAOYSA-N	CC(=O)OC(CN1CCN(CC1)c1ccc(cc1C)C)COc1ccccc1C(=O)C.Cl.Cl	-4.96036	5.2456	497.454
C3121	MKOSACFREHVWRT-UHFFFAOYSA-N	COc1cc2c(cc1OC)CC[NH+](C2CCc1ccccc1Cl)C.[Br-]	-4.95996	1.6751	426.775
C3122	MIKKOBKEXMRYFQ-WZTVWXICSA-N	CC(=O)Nc1c(I)c(NC(=O)C)c(c(c1I)C(=O)O)I.CNC[C@@H]([C@H]([C@@H]([C@@H](CO)O)O)O)O	-4.95912	0.294	809.127
C3123	PVQGHYHZNQUJTL-UHFFFAOYSA-M	COc1ccc2c(c1)CCCN2C=CC=C/C=[N+]/1\CCCc2c1ccc(c2)OC.[Cl-].O	-4.95797	1.851	442.978
C3124	RMEDXOLNCUSCGS-UHFFFAOYSA-N	Fc1ccc(cc1)C(=O)CCCN1CCC(=CC1)n1c(=O)[nH]c2c1cccc2	-4.95527	3.6163	379.427
C3125	JXCFPQRFQYEEGF-UHFFFAOYSA-N	C=CCc1ccc(c(c1)OC)Oc1ccccc1	-4.95262	4.216	240.297
C241	CGBCCZZJVKUAMX-RYNAEJSDSA-N	O=C1C=C[C@]2(C(=C1)C(=C[C@@H]1[C@@H]2CC[C@]2([C@H]1CC[C@@]2(OC(=O)C)C(=O)C)C)Cl)C	-4.95	4.5277	402.911
C242	UBEHJDYYBJLBAZ-HDICACEKSA-N	C=C[C@H]([C@@H](c1ccc(cc1)O)C=C)c1ccc(cc1)O	-4.95	4.3372	266.334
C243	NFDFQCUYFHCNBW-SCGPFSFSSA-N	C/C=C(/C(=C/C)/c1ccc(cc1)O)\c1ccc(cc1)O	-4.95	4.6046	266.334
C244	PROQIPRRNZUXQM-ZXXIGWHRSA-N	Oc1ccc2c(c1)CC[C@@H]1[C@@H]2CC[C@]2([C@H]1C[C@H]([C@@H]2O)O)C	-4.95	2.58	288.381
C3126	JFIOVJDNOJYLKP-UHFFFAOYSA-N	Clc1cc(Sc2cc(Cl)cc(c2O)Cl)c(c(c1)Cl)O	-4.94944	5.8626	356.052
C3127	FHYXHYXRWQFHHO-UHFFFAOYSA-N	CCCCCCCCCCCCCCNCCSS(=O)(=O)O	-4.94534	6.2848	353.584
C3128	JAQPGQYDZJZOIN-LQDWTQKMSA-N	c1ccc(cc1)CNCCc1ccccc1.O=C(Cc1ccccc1)N[C@@H]1C(=O)N2[C@@H]1SC([C@@H]2C(=O)O)(C)C	-4.9447	4.5994	545.692
C3129	ORAUEDBBTFLQSK-UHFFFAOYSA-N	c1ccc(cc1)C(c1ccccc1)N1CCN(CC1)Cc1ccc2c(c1)OCO2	-4.9428	4.1983	386.486
C3130	ZQHYKVKNPWDQSL-UHFFFAOYSA-N	Oc1ccc2c(c1)C1(C)CCN(C(C2)C1C)CCc1ccccc1	-4.94235	4.097	321.456
C3131	YLCXGBZIZBEVPZ-UHFFFAOYSA-N	Clc1ccc2c(c1)C(=NCCN2C)c1ccccc1	-4.94136	3.1278	270.757
C3132	BKEWDCUQDVDPHC-UHFFFAOYSA-N	OC(=O)C1CCc2c1ccc(c2)C1CCCCC1	-4.94083	3.8487	244.329
C3133	BKEWDCUQDVDPHC-HNNXBMFYSA-N	OC(=O)[C@H]1CCc2c1ccc(c2)C1CCCCC1	-4.94083	3.8487	244.329
C3134	DLTOEESOSYKJBK-UHFFFAOYSA-N	OCCN1CCN(CC1)CCCN1c2ccccc2C=Cc2c1cccc2.Cl.Cl	-4.94007	4.8533	436.418
C3135	CXKXDUIIHKJROU-UHFFFAOYSA-N	FCCCCCCCCCCCC#N	-4.9397	4.38048	199.308
C3136	ZPRSVXOVKPKZDL-UHFFFAOYSA-N	CCC(=O)C(c1ccccc1)(c1ccccc1)C(CN1CCCC1)C	-4.93909	4.6216	335.482
C3137	ZOMBFZRWMLIDPX-UHFFFAOYSA-N	CCN1CC(C(C1=O)(c1ccccc1)c1ccccc1)CCN1CCOCC1.Cl.O	-4.93664	3.7868	432.983
C3138	DZYWWPYQEORXMK-UHFFFAOYSA-L	C[N+]1(CCCC[N+]2(C)CCCC2)CC2CCCC(C1)C2.[I-].[I-]	-4.9361	-2.8008	534.301
C3139	UAJTZZNRJCKXJN-UHFFFAOYSA-M	CCCCCCCCCCCCOC(=O)CS(=O)(=O)[O-].[Na+]	-4.93586	4.0765	330.416
C3140	AFEAUYYSRPFHIA-UHFFFAOYSA-N	CCN(CCCC(Nc1c(C)cnc2c1ccc(c2)Cl)C)CC	-4.93479	5.192	333.899
C3141	QMBGXSNFXXGFAX-UHFFFAOYSA-L	OC1(OCC[N+](C1)(C)C)c1ccc(cc1)C1(O)OCC[N+](C1)(C)C.[Br-].[Br-]	-4.93477	-5.8844	498.25
C245	FOANIXZHAMJWOI-UHFFFAOYSA-N	CC(OC(=O)C(c1ccc(cc1)Br)(c1ccc(cc1)Br)O)C	-4.93	4.3991	428.115
C246	FSCWZHGZWWDELK-LBPRGKRZSA-N	C=C[C@]1(C)OC(=O)N(C1=O)c1cc(Cl)cc(c1)Cl	-4.93	3.4863	286.111
C3142	WUSAVCGXMSWMQM-UHFFFAOYSA-N	CCCCN(C(c1ccc(cc1)OC)C(=O)N)CCCC	-4.92958	3.8241	292.416
C3143	DSZWSFATCDIJEH-CZPWWGKQSA-N	O[C@H]([C@H](C(=O)O)O)C(=O)O.Oc1ccc2c(c1)[C@]13CCCC[C@H]3[C@@H](C2)N(CC1)CCCNc1ccccc1	-4.92632	2.8411	526.621
C3144	IIGBCTZAXJGMSA-UHFFFAOYSA-N	C[NH+]1CCc2c(C1CCc1ccc(cc1)Cl)cc(c(c2)C)C.[Br-]	-4.92611	2.2747	394.776
C3145	NBNTWDUNCHRWMT-UHFFFAOYSA-N	Clc1ccc(cc1)C(c1ccc(cc1)Cl)(c1cccnc1)O	-4.9244	4.6726	330.208
C3146	AZVASGSKQTWFCU-UHFFFAOYSA-N	CNCCCC1(CC(c2c1cccc2)C)c1ccccc1.Cl	-4.92319	5.6724	315.88
C3147	IEPBPSSCIZTJIF-UHFFFAOYSA-N	O=C(OCC(Cl)(Cl)Cl)OCC(Cl)(Cl)Cl	-4.92165	3.88	324.801
C3148	IWQDAJHWXYWODB-UHFFFAOYSA-N	OC(=O)C(c1ccc2c(c1)nc(o2)c1cccc(c1)C(F)(F)F)C	-4.92118	4.7017	335.277
C3149	CGOUFDAVNKYPMT-UHFFFAOYSA-N	OC(=O)C(c1ccc2c(c1)nc(o2)c1ccc(cc1)C(F)(F)F)C	-4.92118	4.7017	335.277
C3150	UOLJTYANOXJYCT-UHFFFAOYSA-N	CCCCCOc1ccccc1NC(=O)OCC[NH+]1CCCCC1.[Cl-]	-4.92024	1.5191	370.914
C247	FSAWRQYDMHSDRN-UHFFFAOYSA-N	Cc1ccc(c2c1cccc2C)C	-4.92	3.765	170.25
C248	HUWXDEQWWKGHRV-UHFFFAOYSA-N	Nc1ccc(cc1Cl)c1ccc(c(c1)Cl)N	-4.92	4.9872	253.127
C3151	WJOGTCZNZPHODB-WQFRYHCKSA-N	CC(=O)O[C@H]1CC[C@]2([C@@H](C1)CC[C@@H]1[C@@H]2CC[C@]2([C@]1(O)CC[C@@H]2C1=CC(=O)OC1)C)C	-4.91984	4.1751	416.55
C3152	NWEOHFSKEFZFOY-UHFFFAOYSA-N	CNCCC12CC3CC(C2c2ccccc2)CC(C1)C3.Cl	-4.91854	5.3989	305.885
C3153	HIMUQVQWNLSNKM-UHFFFAOYSA-N	Cc1cccc2c1nc1c(C)cccc1c2N	-4.91717	4.1682	222.285
C3154	CVBGTAJIXYROKD-UHFFFAOYSA-N	Cc1cc(C)c2c(c1)c(N)c1c(n2)cccc1	-4.91717	4.1682	222.285
C3155	CKIPCLCBYTWUEZ-UHFFFAOYSA-N	CN(CCN1c2ccccc2Sc2c1cccc2)C.Cl	-4.91639	4.7179	306.853
C3156	RWEBLMZDYLQGAJ-UHFFFAOYSA-N	C[NH+](CCn1c2ccccc2c2c1cc(Cl)cc2)C.[Cl-]	-4.91626	-0.4036	309.234
C3157	XSOOSXRNMDUWEM-GNAFDRTKSA-N	O=C1CC[C@](C(=O)N1)(C1CCN(CC1)Cc1ccccc1)c1ccccc1.Cl	-4.91605	4.3419	398.926
C3158	DTVDOFSPTLXDKL-CQSXPVNESA-N	COc1cc(CCN2CC[C@@]34[C@H]([C@H]2Cc2c4cc(cc2)O)CCCC3)ccc1OC.Cl	-4.9142	5.4504	444.006
C3159	LDCQHCJYFHPEJN-UHFFFAOYSA-N	COc1cc2c(cc1OC)CC[NH+](C2CCc1cccc(c1)Cl)C.[Cl-]	-4.91219	1.6751	382.324
C3160	GQNDSZHIIJWNTO-UHFFFAOYSA-N	COc1c(OC)ccc2c1CC[NH+](C2CCc1ccc(cc1)Cl)C.[Cl-]	-4.91219	1.6751	382.324
C3161	RQHCFTORMXCNGP-UHFFFAOYSA-N	CN(C(CN1c2ccccc2Sc2c1nccc2)C)C.Cl	-4.91218	4.5014	321.868
C3162	KYGZCKSPAKDVKC-UHFFFAOYSA-N	CCn1cc(C(=O)O)c(=O)c2c1cc1OCOc1c2	-4.91188	1.4483	261.23
C3163	IYMDCTFFGDILDM-UHFFFAOYSA-N	OCCN(c1nc(c(o1)c1ccccc1)c1ccccc1)CC	-4.9116	3.8272	308.374
C3164	UPBRPBXVUIRXRY-UHFFFAOYSA-N	CN(CCCN(c1c(C)cccc1C)C(=O)Cc1ccccc1)C	-4.91129	3.8308	324.46
C3165	AJLFOPYRIVGYMJ-INTXDZFKSA-N	CC[C@@H](C(=O)O[C@H]1CCC=C2[C@H]1[C@@H](CC[C@@H]1C[C@@H](O)CC(=O)O1)[C@H](C=C2)C)C	-4.91031	3.9495	390.513
C249	NIHNNTQXNPWCJQ-UHFFFAOYSA-N	c1ccc2c(c1)Cc1c2cccc1	-4.91	3.2578	166.219
C250	RWNKSTSCBHKHTB-UHFFFAOYSA-N	ClC(=C(Cl)Cl)C(=C(Cl)Cl)Cl	-4.91	4.7574	260.761
C251	FBQTWGHLMQUOQL-UHFFFAOYSA-N	CCC(=O)OCN1C(=O)NC(C1=O)(c1ccccc1)c1ccccc1	-4.91	2.6594	338.357
C3166	ICSZIVRHPGGLMP-UHFFFAOYSA-N	CCc1cc(ccc1[N+](=O)[O-])OP(=S)(OC)OC	-4.90834	4.2271	291.261
C3167	XLVXAUNDHWERBM-IVGWJTKZSA-N	OC[C@H]([C@H]([C@@H]([C@@H](NC(=O)Cc1c2cc(OC)ccc2n(c1C)C(=O)c1ccc(cc1)Cl)C=O)O)O)O	-4.90556	0.9923	518.943
C3168	REXBYBGSZJEITR-UHFFFAOYSA-N	CC1CCCCN1CCCCCCOC(=O)c1ccccc1	-4.90459	4.2161	303.439
C3169	XAPRFLSJBSXESP-UHFFFAOYSA-N	OC(=O)c1c(O)c(nc2c1cccc2)c1ccccc1	-4.90373	3.3056	265.263
C3170	CHACKLOZIYSBHC-BTJKTKAUSA-N	OC(=O)/C=C\C(=O)O.CNCC1COC2(O1)c1ccccc1C=Cc1c2cccc1	-4.90123	3.109	409.432
C252	AKUJBENLRBOFTD-HRUDOODVSA-N	CC(=O)OCC(=O)[C@@]1(O)[C@H](C)C[C@@H]2[C@]1(C)C[C@@H](O)[C@]1([C@H]2CCC2=CC(=O)C=C[C@]12C)F	-4.9	2.4665	434.498
C253	FPVRUILUEYSIMD-YCIUFLETSA-N	OCC(=O)[C@]1(OC(=O)C)[C@H](C)C[C@@H]2[C@]1(C)C[C@@H](O)[C@]1([C@H]2CCC2=CC(=O)C=C[C@]12C)F	-4.9	2.4665	434.498
C3171	BXNJHAXVSOCGBA-UHFFFAOYSA-N	COc1ccc2c(c1)[nH]c1c2ccnc1C	-4.89937	3.0331	212.247
C3172	NGYXKOYBVFNFFH-UHFFFAOYSA-N	CNC(=O)c1cc(Br)cc(c1OC)c1ccccc1	-4.89902	3.8752	320.181
C3173	YOCBPCQZXRQJFU-UHFFFAOYSA-N	COc1cc(OC)c(cc1C(=O)CCC(=O)O)C1CCCCC1	-4.89715	3.799	320.38
C3174	DAXYUDFNWXHGBE-KAXDATADSA-N	CO/C=C(\[C@H]1C[C@@H]2N(C[C@@H]1CC)CC[C@@]12C(=O)Nc2c1cccc2)/C(=O)OC	-4.89167	2.7761	384.469
C3175	YIDJSSCLYWZDHK-UHFFFAOYSA-N	OC(=O)C(=O)O.CCC(=O)N(c1ccccc1)C(CN1CCN(CC1)c1ccccc1)C.CCC(=O)N(c1ccccc1)C(CN1CCN(CC1)c1ccccc1)C	-4.89069	6.442	793.005
C3176	VOGJJBHRUDVEFM-UHFFFAOYSA-N	CCCCC(C1NC(=O)N(C1=O)SC(Cl)(Cl)Cl)CC	-4.89019	4.3658	347.689
C254	YGYNBBAUIYTWBF-UHFFFAOYSA-N	Cc1ccc2c(c1)ccc(c2)C	-4.89	3.4566	156.224
C255	IVUXTESCPZUGJC-UHFFFAOYSA-N	Clc1ccc(cc1)Oc1ccc(cc1)NC(=O)N(C)C	-4.89	4.2988	290.745
C3177	DTRYRQSAXWHXNC-UHFFFAOYSA-N	CCN(CCNC(=O)COc1c(ccc(c1C(=O)OC)C)C(C)C)CC	-4.88958	3.1327	364.479
C3178	VYNAOUSMBOXWFE-UHFFFAOYSA-M	CC[N+](Cc1ccccc1)(CCOCCC1CCC2CC1C2(C)C)CC.[Br-]	-4.88762	2.5262	438.485
C3179	UCDKONUHZNTQPY-UHFFFAOYSA-N	Brc1cc(CN(C2CCCCC2)C)c(c(c1)Br)N.Cl	-4.88717	5.9415	412.591
C3180	RDTKUZXIHMTSJO-UEIGIMKUSA-M	CC[N+](CCOc1ccc(cc1)/C=C/c1ccccc1)(CC)CC.[I-]	-4.88592	2.1163	451.384
C3181	GNWFVFIRKIFSPN-UHFFFAOYSA-N	O=C(Nc1c(C)cccc1C)OC1CCCN(C1)C(C)(C)C	-4.88361	4.1257	304.427
C3182	FTRNOUCMCKWOKR-UHFFFAOYSA-N	Clc1cnc(c(c1)Cl)SCCCCCCN1CSCC1.Cl	-4.88275	5.7871	387.819
C3183	BUDUFPNCIGGBNK-UHFFFAOYSA-N	C[NH+](CCCN1Cc2ccccc2Nc2c1cccc2)C.[Cl-]	-4.8821	-0.5082	317.856
C3184	MJFJKKXQDNNUJF-UHFFFAOYSA-N	CN1CCCC(C1)CC1c2ccccc2Sc2c1cccc2	-4.88199	4.9529	309.468
C3185	LKQDFQLSEHWIRK-UKBVDAKRSA-N	O[C@@H]1CC[C@]2([C@@H](C1)CC[C@@H]1[C@@H]2CC[C@]2([C@H]1CC[C@]2(O)C(=O)C)C)C	-4.88094	3.7101	334.493
C3186	KMNDTYWRUVCTHV-UHFFFAOYSA-N	Brc1c(C)c(Br)c(c(c1O)O)Br	-4.88061	3.6937	360.825
C3187	JOOPFYJWVJXNHM-UHFFFAOYSA-N	Brc1c(C)c(O)c(c(c1O)Br)Br	-4.88061	3.6937	360.825
C3188	LTWIBTYLSRDGHP-HCURTGQUSA-N	Clc1ccc(cc1)/C=N/N/C(=N/N=C/c1ccc(cc1)Cl)/N.Cl	-4.88056	5.1589	370.664
C256	NMWSKOLWZZWHPL-UHFFFAOYSA-N	Clc1cccc(c1)c1ccccc1	-4.88	4.007	188.653
C257	MWBPRDONLNQCFV-UHFFFAOYSA-N	CC(N(C(=O)SCC(=C(Cl)Cl)Cl)C(C)C)C	-4.88	4.8439	304.664
C258	RIOXQFHNBCKOKP-UHFFFAOYSA-N	CCCCNC(=O)n1c(NC(=O)OC)nc2c1cccc2	-4.88	3.0363	290.318
C3189	XFDJYSQDBULQSI-UHFFFAOYSA-N	CCN1CC(C(C1=O)(c1ccccc1)c1ccccc1)CCN1CCOCC1	-4.87799	3.0491	378.507
C3190	XDHCPAIEZGPQSB-XMMWENQYSA-N	OS(=O)(=O)NC1CCCCC1.CN(CC/C=C/1\c2ccccc2CN(c2c1cccc2)C)C	-4.87705	6.268	471.655
C3191	LRUBEPGLRBIWIK-UHFFFAOYSA-N	CCOC(=O)c1c(C)ccc(c1OCCN(CC)CC)C(C)C	-4.8767	4.0157	321.454
C3192	FXZFKDKFRLPXDC-UHFFFAOYSA-N	CCCCOC(=O)c1c(C)ccc(c1OCCN(C)C)C(C)C	-4.8767	4.0157	321.454
C3193	UVWXUICOVOTXNQ-UHFFFAOYSA-N	OC(=O)C(CC(=O)O)(CC(=O)O)O.COc1ccc2c(c1)C1(OCC(O1)CN1CCOCC1)c1ccccc1CO2	-4.87361	1.2257	575.561
C3194	CIWCIDRTACZSAZ-UHFFFAOYSA-N	ClC1=C(Nc2ccccc2)C(=O)c2c(C1=O)cccc2	-4.87332	3.7011	283.709
C3195	UPHNITDUIYSNSY-UHFFFAOYSA-N	COc1cc2c(cc1OC)CC[NH+](C2CC(c1ccc(cc1)Cl)OC(=O)C)C.[Cl-]	-4.87296	1.7368	440.36
C3196	DCVZEBJRNGRUMJ-UHFFFAOYSA-N	[NH3+]CC(CCOc1ccccc1C)CCOc1ccccc1C.[Cl-]	-4.87184	0.4035	349.895
C3197	RPQVIDVZOLKLQP-UHFFFAOYSA-N	CCCCCCC(=O)c1ccc(cc1)N	-4.87148	4.0031	205.296
C3198	TZWVMGRCJXLVLO-UHFFFAOYSA-N	CC1CCCCN1CCCOC(=O)c1ccc(cc1)C(C)C	-4.87142	4.1692	303.439
C3199	LSTKNZAMFRGXCG-WLHGVMLRSA-N	OC(=O)/C=C/C(=O)O.CN(CCCOC1(CCCCCC1)Cc1ccccc1)C	-4.87084	4.0022	405.528
C259	ZLVJUFHIMOUPMS-UHFFFAOYSA-N	CCn1c2cc(cc(c2[nH]c(=O)c2c1nccc2)C)N(C)C	-4.87	2.8343	296.367
C260	XIGAUIHYSDTJHW-UHFFFAOYSA-N	O=C(N(c1ccccc1)C)COc1nc2c(s1)cccc2	-4.87	3.3381	298.36
C3200	SOWYPVBHAZDFPZ-UHFFFAOYSA-N	OC(=O)C(Cc1c(C)n(c2c1cccc2)Cc1ccccc1)N	-4.86999	3.6527	308.374
C3201	DZSACGCXMKKHKB-WLHGVMLRSA-N	OC(=O)/C=C/C(=O)O.CNCCCC1c2ccccc2CN(c2c1cccc2)C	-4.86988	3.9356	396.479
C3202	CZJHALUOIGDGOP-UHFFFAOYSA-N	CNC(CC12CC3(C)CC(C2)(CC(C1)(C3)C)C)C.Cl	-4.86963	5.564	285.896
C3203	FOMASEJNMWIVAC-XDJHFCHBSA-N	CNC(=O)O/N=C/1\c2ccccc2CCc2c1cccn2	-4.86941	2.6795	281.309
C3204	GMTRMRXFOWCLAM-GEEYTBSJSA-N	CC[NH+](CCOC(=O)/C=C/C(c1ccccc1)c1ccccc1)CC.[Cl-]	-4.86863	-0.1534	373.916
C3205	GOPWOUQJIMLDDM-UHFFFAOYSA-N	CCCCOC(=O)c1cccc(c1)C(=O)OCCCC	-4.86848	3.6004	278.343
C3206	IHHSSHCBRVYGJX-UHFFFAOYSA-N	COc1ccc2c(c1)c(N)c1c(n2)cc(cc1)Cl	-4.8675	4.2134	258.703
C3207	WZOMEARVDFBWTD-JVFQMWRPSA-N	Oc1ccc2c(c1)[C@]13CCCC[C@H]3[C@@H](C2)N(CC1)CCc1cccs1.Cl	-4.86595	5.4947	389.982
C3208	IONYGGJUUJFXJK-UHFFFAOYSA-N	Clc1c(Cl)c(C(=O)O)c(c(c1Cl)Cl)Cl	-4.8658	4.6518	294.347
C3209	CZNLTCTYLMYLHL-UHFFFAOYSA-N	CCCCCCCC(=O)CCc1ccc(c(c1)OC)O	-4.86487	4.263	278.387
C3210	JMUDZEPANZIPCH-UHFFFAOYSA-N	COc1ccc(cc1)C(CC(=O)c1ccccc1)NCc1ccccc1.Cl	-4.86179	5.992	381.895
C261	AUZONCFQVSMFAP-UHFFFAOYSA-N	CCN(C(=S)SSC(=S)N(CC)CC)CC	-4.86	3.6212	296.539
C262	ATROHALUCMTWTB-WYMLVPIESA-N	CCOP(=S)(O/N=C(/c1ccccc1)\C#N)OCC	-4.86	3.87898	298.298
C3211	KTVKGXZZBQCBGD-UHFFFAOYSA-M	CCCC(=O)Nc1c(I)cc(c(c1I)CC(C(=O)[O-])CC)I.[Na+]	-4.85764	3.6306	663.004
C3212	RXUYADHAQWHONV-UHFFFAOYSA-N	CCCCOC(=O)N1C(OC)C=Cc2c1cccc2	-4.85727	3.494	261.316
C3213	FZNXAQMQVKBXDR-UHFFFAOYSA-N	CCN(CCOc1ccc2c(c1)sc(n2)N(C)C)CC.Cl.Cl	-4.8553	4.6869	366.349
C3214	VBJPLMJXXYLNKP-UHFFFAOYSA-N	CN(C(CC12CC3CC(C1)CC(C2)(C3)CC(N(C)C)C)C)C.Cl.Cl	-4.85325	5.8574	379.451
C3215	UYODDCKMZFCTPB-UHFFFAOYSA-N	C=CCOc1ccccc1C(=O)NC1CCCCC1	-4.8504	3.7048	259.343
C263	FDLFMPKQBNPIER-UHFFFAOYSA-N	Cc1cccc(c1)Oc1cccc(c1)C	-4.85	4.0957	198.26
C3216	QPBWWFZYFRFGSD-VXQMPNGUSA-N	Oc1ccc2c(c1)[C@]13CCCC[C@H]3[C@@H](C2)N(CC1)CCCCC(=O)c1ccccc1	-4.84928	5.4417	403.556
C3217	MSJLJWCAEPENBL-UHFFFAOYSA-N	CCOCCN(C(=O)C(Cl)Cl)Cc1ccc(cc1)CN(C(=O)C(Cl)Cl)CCOCC	-4.84899	4.0242	502.259
C3218	WXTVPMWCUMEVSZ-UHFFFAOYSA-N	OC(=O)c1cc(I)c(c(c1)I)N	-4.84636	2.7574	388.929
C3219	GQGPESHGTUQISM-UHFFFAOYSA-N	[O-][N+](=O)O.[O-][N+](=O)O.CCCCN1CCN(CC1(C)C(=O)Nc1ccccc1)CCCC	-4.84617	3.9014	457.521
C3220	XACLFEQIRWKYKU-UHFFFAOYSA-M	[O-]C(=O)C(c1cccc2c1cccc2)CC1OC=CC=C1.[Na+]	-4.84597	2.5321	302.3
C3221	PXMQKTKQGRJMFJ-UHFFFAOYSA-N	COc1ccccc1N1CCN(CC1)CC(=O)C12CC3CC(C2)CC(C1)C3.Cl	-4.8455	4.4076	404.973
C3222	JTNZXOJENVIQTO-UHFFFAOYSA-N	CN(CCCOC(=O)COc1c(ccc(c1C(=O)OC(C)C)C)C(C)C)C	-4.84441	3.5573	379.49
C3223	AURFZBICLPNKBZ-YZRLXODZSA-N	O[C@@H]1CC[C@]2([C@@H](C1)CC[C@@H]1[C@@H]2CC[C@]2([C@H]1CC[C@@H]2C(=O)C)C)C	-4.84415	4.5952	318.493
C3224	HXHWSAZORRCQMX-UHFFFAOYSA-N	CCCSc1ccc2c(c1)[nH]c(n2)NC(=O)OC	-4.84332	3.3163	265.331
C3225	FHORWCGUALMRKR-UHFFFAOYSA-N	CCCCCCCCCCCC[N+]1([O-])CCOCC1	-4.8404	4.2109	271.439
C3226	CRNNFEKVPRFZKJ-UHFFFAOYSA-N	ON=C1c2ccccc2c2c1cccc2	-4.84028	2.8936	195.217
C3227	PZUKSYIIPYFJAB-UHFFFAOYSA-N	Cc1cc(OCCCCCCN2CSCC2)nc2c1cccc2.Cl.Cl	-4.84007	6.0306	403.409
C264	VOXZDWNPVJITMN-OAGCAAQDSA-N	Oc1ccc2c(c1)CC[C@@H]1[C@@H]2CC[C@]2([C@H]1CC[C@@H]2O)C	-4.84	3.6092	272.382
C3228	CITLTOAOKDLBDU-UHFFFAOYSA-N	Clc1ccc(cc1)CNCC1CCN(CC1)Cc1ccccc1.Cl.Cl	-4.83834	6.2746	401.801
C3229	MWIPQHBQBXDRQA-UHFFFAOYSA-N	CNCCCC1(C=C(c2c1cccc2)C)c1ccccc1.Cl	-4.83588	5.5821	313.864
C3230	RXPRRQLKFXBCSJ-GIVPXCGWSA-N	COC(=O)[C@@]1(O)C[C@]2(CC)CCCN3[C@@H]2c2n1c1ccccc1c2CC3	-4.83422	2.8904	354.443
C3231	VKBPZWOOYLNYSW-YGICXTQQSA-N	Oc1ccc2c(c1)[C@]13CCCC[C@H]3[C@@H](C2)N(CC1)CCc1ccccc1.Br	-4.8339	5.5893	428.405
C3232	VKBPZWOOYLNYSW-RXTAPGOISA-N	Oc1ccc2c(c1)[C@@]13CCCC[C@@H]3[C@H](C2)N(CC1)CCc1ccccc1.Br	-4.8339	5.5893	428.405
C3233	GGHPAKFFUZUEKL-UHFFFAOYSA-M	CCCCCCCCCCCCCCCCOS(=O)(=O)[O-].[Na+]	-4.83388	6.0253	344.486
C3234	ZJJHSYPKCVNRKD-UHFFFAOYSA-N	C(CCSc1ccc2c(n1)cccc2)CCCN1CSCC1.Cl.Cl	-4.83123	6.4355	405.448
C1676	VGKDLMBJGBXTGI-SJCJKPOMSA-N	CN[C@H]1CC[C@H](c2c1cccc2)c1ccc(c(c1)Cl)Cl	-4.83	5.5705	306.23
C3235	NBCLKMSYLLWGFG-UHFFFAOYSA-N	CCN(CCN1c2ccccc2NCc2c1cccc2)CC	-4.82898	4.295	295.422
C3236	PYVUMAGVCSQCBD-UHFFFAOYSA-N	CC(C1Nc2cc(Cl)c(cc2S(=O)(=O)N1)S(=O)(=O)N)c1ccccc1	-4.82234	5.1497	401.888
C3237	DUIOKRXOKLLURE-UHFFFAOYSA-N	CCCCCCCCc1ccccc1O	-4.8218	4.2952	206.324
C265	HRBKVYFZANMGRE-UHFFFAOYSA-N	COP(=S)(Oc1nc(Cl)c(cc1Cl)Cl)OC	-4.82	4.5885	322.533
C1677	RJMIEHBSYVWVIN-UHFFFAOYSA-N	OC(=O)C(c1ccc(cc1)N1Cc2c(C1=O)cccc2)C	-4.82	3.1001	281.306
C3238	OGIYDFVHFQEFKQ-UHFFFAOYSA-N	CS(=O)(=O)O.Cc1ccc(cc1)N(c1cccc(c1)O)CC1=NCCN1	-4.81947	3.1896	377.458
C3239	GEOODLRPOTYCMR-UHFFFAOYSA-N	OC(=O)C(c1c(C)ccc2c1cccc2)Cc1ccco1	-4.81825	4.1521	280.318
C3240	IUGDILGOLSSKNE-UHFFFAOYSA-N	ClC(C(c1ccc(cc1)O)c1ccc(cc1)O)(Cl)Cl	-4.81792	4.5999	317.595
C3241	VXYBMIFBKLATDR-ICDZXHCJSA-N	Oc1ccc2c(c1)[C@]13CCCC[C@H]3[C@@H](C2)N(CC1)CC#Cc1ccccc1	-4.81449	4.4402	357.488
C3242	SYFXJBNDAATWMO-UHFFFAOYSA-N	CC(COC(=O)c1c(C)ccc(c1OCCN(C)C)C(C)C)C	-4.81428	3.8716	321.454
C3243	GGPYDICFDBGVIV-UHFFFAOYSA-N	C[NH+](CCOC(c1ccccc1)c1ccc(cc1)c1ccccc1)C.[Cl-]	-4.8137	0.6081	367.912
C3244	YORNKOJOAYSWBP-UHFFFAOYSA-N	CC(NC(CC12CC3CC(C1)CC(C2Cl)C3)C)C.Cl	-4.81315	5.3896	306.314
C3245	BPYKTIZUTYGOLE-IFADSCNNSA-N	C=CC1=C(C)/C(=C/c2[nH]c(c(c2C)CCC(=O)O)Cc2[nH]c(c(c2CCC(=O)O)C)/C=C/2\NC(=O)C(=C2C=C)C)/NC1=O	-4.81267	5.1888	584.662
C3246	MAEIEVLCKWDQJH-UHFFFAOYSA-N	CCCCNc1cc(cc(c1Oc1ccccc1)S(=O)(=O)N)C(=O)O	-4.81101	4.8906	364.416
C3247	LIAPJIQUUKLLDZ-UHFFFAOYSA-N	COc1c(C(CCc2ccc(cc2)O)O)c(OCCN2CCCCC2)c(c2c1cco2)OC	-4.81096	4.6244	455.543
C3248	VRAHPESAMYMDQI-UHFFFAOYSA-N	OC1C(CCCC1(COC(=O)c1cccnc1)COC(=O)c1cccnc1)(COC(=O)c1cccnc1)COC(=O)c1cccnc1	-4.81081	3.512	640.639
C266	LMHCYRULPLGEEZ-UHFFFAOYSA-N	CCCCCCCI	-4.81	3.3918	226.098
C3249	LPDBFJGKSBYQRE-UHFFFAOYSA-N	CCN(CCOc1ccc(cc1C(=O)Nc1ccccc1)Br)CC	-4.80577	4.495	391.302
C3250	ICMWWNHDUZJFDW-DHODBPELSA-N	O/C=C\1/C[C@@]2(C)[C@H](CC1=O)CC[C@@H]1[C@@H]2CC[C@]2([C@H]1CC[C@]2(C)O)C	-4.8046	4.401	332.477
C3251	KLZXYEFMBIATFN-UHFFFAOYSA-N	Cc1ccc2c(c1)c(C)cc(n2)OCCCCCN1CSCC1	-4.80149	4.3449	330.488
C3252	YTLQFZVCLXFFRK-UHFFFAOYSA-N	c1ccc(cc1)Cc1nc2c([nH]1)cccc2	-4.80142	3.1537	208.258
C3253	NLYNIRQVMRLPIQ-XQLAAWPRSA-N	CCO[C@H]1O[C@@H]2O[C@@]3(C)CC[C@@H]4[C@]2([C@H]([C@H]1C)CC[C@H]4C)OO3	-4.80038	3.2309	312.401
C3254	QLWAWPABINQVLJ-UHFFFAOYSA-N	BrC(C(=O)OCC(Cl)(Cl)Cl)C(C)C	-4.80012	3.3193	312.416
C267	RLPGDEORIPLBNF-UHFFFAOYSA-N	CC(C(C)C)C(C)C	-4.8	2.9345	114.229
C268	QXJKBPAVAHBARF-BETUJISGSA-N	O=C1N(c2cc(Cl)cc(c2)Cl)C(=O)[C@@]2([C@@]1(C)C2)C	-4.8	3.3479	284.138
C269	SYGHQFHDDIIPNX-UHFFFAOYSA-N	FCCN1c2ccccc2Cc2c(C1=O)cccc2	-4.8	3.2721	255.287
C270	IDOWTHOLJBTAFI-UHFFFAOYSA-N	COC(=O)Nc1cccc(c1)OC(=O)Nc1cccc(c1)C	-4.8	3.9302	300.309
C3255	ZOXROYAHTWXWDS-UHFFFAOYSA-N	COC(=O)c1c(C)ccc(c1OCC(=O)OCCN1CCCCC1)C(C)C	-4.79658	3.2508	377.475
C3256	IZEKFCXSFNUWAM-UHFFFAOYSA-N	OCCN(c1nc(N2CCCCC2)c2c(n1)c(nc(n2)N(CCO)CCO)N1CCCCC1)CCO	-4.7906	0.1124	504.626
C271	IMONTRJLAWHYGT-ZCPXKWAGSA-N	C#C[C@@]1(CC[C@@H]2[C@]1(C)CC[C@H]1[C@H]2CCC2=CC(=O)CC[C@H]12)OC(=O)C	-4.79	4.0633	340.456
C3257	SSFVDURSAGMHMD-UHFFFAOYSA-N	Clc1ccc(cc1)C(c1ccc(cc1)Cl)OCC[NH2+]N1CCOCC1.[Cl-]	-4.78905	-0.1481	417.757
C3258	MRBDMNSDAVCSSF-UHFFFAOYSA-N	Cc1ccc(cc1)N(c1cccc(c1)O)CC1=NCCN1	-4.78745	2.6048	281.352
C3259	ZSCDBOWYZJWBIY-UHFFFAOYSA-N	CN(CC(CN1c2ccccc2CCc2c1cccc2)C)C	-4.78722	4.186	294.434
C3260	NAGRVUXEKKZNHT-UHFFFAOYSA-N	COc1cc(OC)nc(n1)NC(=O)NS(=O)(=O)c1c(Cl)nc2n1cccc2	-4.78644	2.85	412.808
C3261	BRUIVTQOZKHRLZ-YGICXTQQSA-N	Oc1ccc2c(c1)[C@]13CCCC[C@H]3[C@@H](C2)N(CC1)CCc1ccccc1.Cl	-4.78633	5.4332	383.954
C3262	DATKQKVGXFCKFD-UHFFFAOYSA-N	[O-]C(=O)C(CC(=O)O)(CC(=O)O)O.Cc1oc2c(c1)c(O)c1c(c2OCC(C[NH+](C(C)C)Cc2ccccc2)O)occc1=O	-4.78624	0.2032	629.609
C3263	GIIGAFADHXYOPM-UHFFFAOYSA-N	Nc1ccc(cc1)OCCCCCN1C(=O)c2c(C1=O)cccc2	-4.78563	3.6332	324.374
C3264	SIPXVTDBUYGIKR-UHFFFAOYSA-N	COc1ccc2c(c1)CCN(C2CCc1ccc(cc1)[N+](=O)[O-])C	-4.78296	4.2263	326.39
C3265	BIZNPARPIXOXET-UHFFFAOYSA-M	[O-]C(=O)C(c1cccc2c1cccc2)Cc1cccs1.[Na+]	-4.78265	2.9775	304.339
C3266	PRKMKMJCQDPUKG-UHFFFAOYSA-N	COc1ccc(cc1)C(=O)CCCN1CCC(=CC1)c1ccccc1	-4.78211	4.3853	335.439
C3267	YQEJFKZIXMSIBY-SXGIMHKGSA-N	CCCCC[C@@H]1CN[C@@H](C1)C(=O)N[C@@H]([C@H]1O[C@H](SC)[C@@H]([C@H]([C@H]1O)O)O)[C@@H](Cl)C.Cl	-4.77457	2.3492	475.471
C3268	GPWXGAXWESIXQU-UHFFFAOYSA-N	OS(=O)(=O)O.O=C(C(c1ccccc1)c1ccccc1)OC1CN2CCC1CC2.O=C(C(c1ccccc1)c1ccccc1)OC1CN2CCC1CC2.O.O	-4.77312	7.087	776.935
C272	CCGPUGMWYLICGL-UHFFFAOYSA-N	CCCCN(C(=O)Nc1ccc(c(c1)Cl)Cl)C	-4.77	4.3302	275.174
C3269	OEUGFBQSJPZZFJ-UHFFFAOYSA-N	Cc1nc2ccccc2c(=O)n1c1ccccc1[N+](=O)[O-].Cl	-4.76886	3.9275	317.727
C3270	POHGXZJNLJXCRA-UHFFFAOYSA-N	[O-][N+](=O)c1ccc(cc1)n1c(C)nc2c(c1=O)cccc2.Cl	-4.76886	3.9275	317.727
C3271	BCKXLBQYZLBQEK-KVVVOXFISA-M	CCCCCCCC/C=C\CCCCCCCC(=O)[O-].[Na+]	-4.76676	4.7738	304.443
C3272	DSCOGGPZXUKTID-UHFFFAOYSA-N	COC(=O)c1c(C)ccc(c1OCCN1CCCCC1)C(C)C	-4.76641	3.7076	319.438
C3273	GEFAWSVGHKMZNV-UHFFFAOYSA-N	CCCCN1CCC(CC1)(OC(=O)CC)c1cccc(c1)C.Cl	-4.76569	4.7793	339.9
C3274	PIMZWOPHBQBFRH-UHFFFAOYSA-N	CCCCN1CCC(CC1)(OC(=O)CC)c1ccccc1C.Cl	-4.76569	4.7793	339.9
C3275	RPBXZQUBVUVVET-UHFFFAOYSA-N	O=C(c1cccc(c1)C(F)(F)F)Cc1ccccc1C(=O)O	-4.76464	3.829	308.252
C3276	VDWRUZRMNKZIAJ-UHFFFAOYSA-N	[O-]C(=O)C.CCCCCCCCCCCCCC[NH3+]	-4.76387	2.6856	273.455
C3277	IQIDGOOBRWIRLZ-UHFFFAOYSA-N	CN(Cc1ccccc1)CC(=O)N1C(C)(C)CCCC1(C)C	-4.76383	3.626	302.454
C3278	XJGVXQDUIWGIRW-UHFFFAOYSA-N	CN1CCN(CC1)C1=Nc2ccccc2Oc2c1cc(Cl)cc2	-4.76358	3.0828	327.808
C3279	SHAYUWBGXZREDN-UHFFFAOYSA-N	CCC(=O)N1C2CCC1CN(C2)C(c1ccccc1)c1ccccc1	-4.76092	3.737	334.455
C273	HYIMSNHJOBLJNT-UHFFFAOYSA-N	COC(=O)C1=C(C)NC(=C([C@@H]1c1ccccc1[N+](=O)[O-])C(=O)OC)C	-4.76	3.0276	346.335
C274	XLNZEKHULJKQBA-UHFFFAOYSA-N	CCOP(=S)(SCSC(C)(C)C)OCC	-4.76	5.1569	288.431
C3280	WYZDXEKUWRCKOB-YDSAWKJFSA-N	O=C1CC[C@]2([C@H](C1)CC[C@@H]1[C@@H]2CC[C@]2([C@H]1CC[C@]2(C)O)C)C	-4.7587	4.3492	304.467
C3281	SUGBVZMJIRBHEZ-AWEZNQCLSA-N	CCCCN1CCC[C@@H](C1)OC(=O)Nc1c(C)cccc1Cl	-4.75429	4.4723	324.846
C3282	SUGBVZMJIRBHEZ-CQSZACIVSA-N	CCCCN1CCC[C@H](C1)OC(=O)Nc1c(C)cccc1Cl	-4.75429	4.4723	324.846
C3283	MWQCHHACWWAQLJ-UHFFFAOYSA-N	Clc1ccc2c(c1)C(=NCC(=O)N2CC1CC1)c1ccccc1	-4.75408	3.4346	324.804
C3284	ROHRQKMUJHLVRA-UHFFFAOYSA-N	O=C(Nc1cccc2c1cccc2)OCCCN1CCCCC1C	-4.75263	4.6637	326.433
C3285	AQSPXARZCISSGN-UHFFFAOYSA-N	O=C(c1c(C)c(C)cc(c1C)C)Nc1ccncc1.Cl	-4.75262	4.4425	290.788
C3286	MKMDMYXUXRAIMQ-UHFFFAOYSA-N	OC(CN1CCN(CC1)c1ccccc1)COc1cc(C)ccc1C(C)C.Cl.Cl	-4.75222	5.2872	441.434
C3287	ZKNSZZXBPSICFK-UHFFFAOYSA-N	OC(=O)C(Oc1ccc(cc1)Cl)Oc1ccc(cc1)Cl	-4.75143	3.8619	313.133
C3288	MEGRETRVTYTRSM-UHFFFAOYSA-N	ClCCN(c1cc(ccc1C)C(=O)NCC)CCCl	-4.75099	3.4196	303.227
C275	IUMRYNUBZSCOQG-UHFFFAOYSA-N	CCn1c2ccccc2n(c(=O)c2c1cccc2)C	-4.75	3.0753	252.311
C3289	KWPNNZKRAQDVPZ-UHFFFAOYSA-N	S=C(Nc1ccccc1C)Nc1ccccc1C	-4.7499	4.2583	256.366
C3290	VUXURAAEUBMRKC-YGICXTQQSA-N	OS(=O)(=O)O.CN1CCC(CC1)CCN1CC[C@@]23[C@H]([C@H]1Cc1c3cc(cc1)O)CCCC2	-4.74781	4.4863	466.634
C3291	DSEVZPBSGUGCAY-UHFFFAOYSA-N	CCN(CC(c1ccc2c(c1)c1ccccc1cc2)O)CC.Cl	-4.74749	5.1702	329.864
C3292	CBHCDHNUZWWAPP-UHFFFAOYSA-N	CN1CCCC(C1)CN1c2ccccc2Sc2c1cccc2	-4.74475	4.634	310.456
C3293	VCCZBYPHZRWKFY-UHFFFAOYSA-N	O=C1CN2CC(OC2(c2c(N1)ccc(c2)Cl)c1ccccc1)C	-4.7446	3.2898	328.793
C3294	JERZAOOJWPHIDG-UHFFFAOYSA-N	CCC(c1ccc(c(c1)C(CC)C)O)C	-4.74402	4.4192	206.324
C3295	CJAVTWRYCDNHSM-UHFFFAOYSA-N	CC(Cc1cccc(c1)C(F)(F)F)NCCOC(=O)c1ccccc1	-4.74313	4.4739	351.363
C3296	SQMLXMDRLSPKTA-UHFFFAOYSA-N	N/C(=N\CC12CC3CC(C2)(CC(C1)(C3)C)C)/CSS(=O)(=O)O	-4.74175	4.6573	346.509
C3297	LQKWPGAPADIOSS-UHFFFAOYSA-N	CC(COC(=O)c1ccc(cc1)C(=O)OCC(C)C)C	-4.74147	3.3122	278.343
C3298	FVMSYKRGNMQTLX-UHFFFAOYSA-M	Clc1ccccc1CNCC1CCC(CC1)C[N+](Cc1ccccc1Cl)(C)C.[I-]	-4.74131	3.5609	547.343
C3299	NOIQZLIGXCQSEV-UHFFFAOYSA-N	COc1ccc2c(c1)cc1c(n2)cccc1	-4.74088	3.3966	209.243
C3300	PUXBGTOOZJQSKH-UHFFFAOYSA-N	OC(=O)C(c1ccc2c(c1)[nH]c1c2cc(cc1)Cl)C	-4.74068	4.1626	273.714
C3301	CRWUUOBIPYBVKP-UHFFFAOYSA-M	ClCCN(c1cc(ccc1C)C(=O)[O-])CCCl.[Na+]	-4.74042	1.6425	298.141
C276	KDIAMAVWIJYWHN-UHFFFAOYSA-N	CCCC1CCCC1	-4.74	2.9767	112.213
C277	SDDBCEWUYXVGCQ-UHFFFAOYSA-N	Cc1cccc2c1cccc2C	-4.74	3.4566	156.224
C278	CBHCDHNUZWWAPP-HNNXBMFYSA-N	CN1CCC[C@@H](C1)CN1c2ccccc2Sc2c1cccc2	-4.74	4.634	310.456
C279	NHTMVDHEPJAVLT-UHFFFAOYSA-N	CC(CC(C)(C)C)C	-4.74	3.0786	114.229
C280	NPUKDXXFDDZOKR-NSHDSACASA-N	CCOC(=O)c1cncn1[C@H](c1ccccc1)C	-4.74	2.6691	244.289
C281	NVKAWKQGWWIWPM-ABEVXSGRSA-N	O=C1CC[C@]2([C@H](C1)CC[C@@H]1[C@@H]2CC[C@]2([C@H]1CC[C@@H]2O)C)C	-4.74	3.9591	290.44
C3302	QMFPHIRQLOWTFQ-UHFFFAOYSA-N	OC(=O)C(=O)O.CCCCOc1c(OC)cccc1C(=O)NCCCN(CC)CC	-4.73951	2.8823	426.504
C3303	AMETXLUKRWWYMK-UHFFFAOYSA-N	CCC(C(c1ccccc1)(c1ccccc1)CC[NH+]1CCOCC1)OC(=O)C.[Cl-]	-4.73919	1.1928	417.969
C3304	ZLOXYEZYWCTXHU-UHFFFAOYSA-N	O=C(c1cccs1)Nc1ncc(s1)[N+](=O)[O-]	-4.73842	2.9613	255.274
C3305	FTLDJPRFCGDUFH-UHFFFAOYSA-N	OCCN(CC(=O)N(C(Cc1ccccc1)(C)C)C)CC(=O)N(C(Cc1ccccc1)(C)C)C	-4.73735	3.2401	467.643
C3306	PGWHWYBRRVQFCI-UHFFFAOYSA-N	COC(=O)c1c2ccccc2nc2c1cccc2	-4.73474	3.1746	237.253
C3307	NUKVZKPNSKJGBK-SPIKMXEPSA-N	OC(=O)/C=C\C(=O)O.OC(=O)/C=C\C(=O)O.OCCN1CCN(CC1)CCCN1c2ccccc2Sc2c1cc(cc2)C(=O)C	-4.73314	2.8563	643.705
C282	AUKRYONWZHRJRE-UHFFFAOYSA-N	Oc1c2ccccc2cc2c1cccc2	-4.73	3.6986	194.229
C3308	KKWUACQXLWHLCX-UHFFFAOYSA-N	CCCCCCCCCCCCCC[NH3+].[Cl-]	-4.72469	0.9334	249.864
C3309	RLHSBVHMTZVHGJ-UHFFFAOYSA-N	Cc1ccc(cc1)C(c1ccccc1)OCCN[NH+]1CCCC1.[Cl-]	-4.72132	1.2484	346.894
C3310	ABQKHKWXTUVKGF-UHFFFAOYSA-N	S=C=Nc1ccc(cc1)C	-4.72125	2.7293	149.213
C3311	AMDZXFZJWBFXIU-BTJKTKAUSA-N	[O-]C(=O)/C=C\C(=O)O.C[NH2+]CCOC1c2ccccc2CCc2c1cccc2	-4.72038	0.4615	383.438
C283	WWGUMAYGTYQSGA-UHFFFAOYSA-N	Cc1cc2ccccc2cc1C	-4.72	3.4566	156.224
C3312	STIGEALBGPUGBV-UHFFFAOYSA-M	NC(=O)NO[Sb](=O)(c1ccc(cc1)N)O	-4.71629	1.4964	321.932
C3313	KTFGSVWWMYCIJB-UHFFFAOYSA-N	CN(CCC=C1c2ccsc2SCc2c1cccc2)C.Cl	-4.71524	5.5392	337.93
C3314	KEZAHVUYFHPESR-UHFFFAOYSA-N	CCC(C(c1ccccc1)(C(=O)N)CCN1CCCCC1)C	-4.715	3.97	302.454
C3315	ALDYEWQJMKNBDY-UHFFFAOYSA-N	C[NH+](CCOC(=O)n1c2ccccc2c2c1cccc2)C.[Cl-]	-4.71253	-1.0723	318.798
C3316	BFWINBUSXUXEEY-UHFFFAOYSA-N	C1CCN(CC1)CCC12CC3CC(C2)CC(C1)C3.Cl	-4.71042	4.8187	283.88
C3317	ZCMHKXGPLWEOBN-UHFFFAOYSA-N	C1CCN(C1)CCCC12CC3CC(C2)CC(C1)C3.Cl	-4.71042	4.8187	283.88
C3318	LUSHIYVPITXVAK-UHFFFAOYSA-N	OS(=O)(=O)SCCNCCC(c1ccccc1)(c1ccccc1)c1ccccc1	-4.71037	6.0084	427.58
C284	SNHRLVCMMWUAJD-NQMRGXSRSA-N	CCCCC(=O)O[C@]1([C@H](C)C[C@@H]2[C@]1(C)C[C@@H](O)[C@]1([C@H]2CCC2=CC(=O)C=C[C@]12C)F)C(=O)CO	-4.71	3.6368	476.577
C285	DBPWSSGDRRHUNT-CEGNMAFCSA-N	O=C1CC[C@]2(C(=C1)CC[C@@H]1[C@@H]2CC[C@]2([C@H]1CC[C@]2(O)C(=O)C)C)C	-4.71	3.8384	330.461
C286	ZSLBEMKAJDJVND-UHFFFAOYSA-N	CCn1c2ncccc2c(=S)n(c2c1cccc2)C	-4.71	3.8396	269.365
C287	FYZBOYWSHKHDMT-UHFFFAOYSA-N	CCOC(=O)CCN(C(C)C)SN(C(=O)Oc1cccc2c1OC(C2)(C)C)C	-4.71	4.0575	410.528
C3319	ZVXBAHLOGZCFTP-UHFFFAOYSA-N	CCOC(=O)COc1ccc2c(c1)oc(cc2=O)c1ccccc1	-4.70931	3.4019	324.327
C3320	UBNYRXMKIIGMKK-RMKNXTFCSA-N	COc1ccc(cc1)/C=C/C(=O)OCCC(C)C	-4.70838	3.2977	248.318
C3321	CRIORHLFFJUMFG-OCIYDRMTSA-N	CCCOc1ccc2c(c1)[C@]13CCCC[C@H]3[C@@H](C2)N(CC1)C.Br	-4.70747	5.0596	380.362
C3322	DKROWFJGHDLNFQ-UHFFFAOYSA-N	ClCCN(c1cc(ccc1C)C(=O)O)CCCl	-4.70716	2.9772	276.159
C3323	HVQFBBXWCVYDNC-UHFFFAOYSA-N	CC(N(C(C)C)CCCN1C(=O)CCCc2c1cccc2)C	-4.70107	3.9298	302.454
C3324	UZQBOFAUUTZOQE-VSLWXVDYSA-N	CC[C@H]1OC(=O)[C@H](C)C(=O)[C@H](C)[C@@H](O[C@@H]2O[C@H](C)C[C@@H]([C@H]2O)N(C)C)[C@H](C[C@H](C(=O)/C=C/[C@]1(C)O)C)C	-4.70078	2.5129	525.675
C288	AIUHRQHVWSUTGJ-UHFFFAOYSA-N	CC(=O)OCCN1CCN(CC1)CCCN1c2ccccc2Sc2c1cc(Cl)cc2	-4.7	4.4543	446.005
C289	RJMUSRYZPJIFPJ-UHFFFAOYSA-N	Clc1ccc(c(c1)C(=O)Nc1ccc(cc1Cl)[N+](=O)[O-])O	-4.7	4.4557	327.12
C290	HJUFTIJOISQSKQ-UHFFFAOYSA-N	CCOC(=O)NCCOc1ccc(cc1)Oc1ccccc1	-4.7	3.9947	301.337
C3325	GLFNDSLRJPGINC-YLFUTEQJSA-N	CCCCOc1c(OC)cccc1C(=O)OCCO/[NH+]=C/CCC.[Cl-]	-4.6994	-1.082	373.872
C3326	FWKBQAVMKVZEOT-STCFVSJZSA-N	CC(CC(=O)O[C@@H]1OC=C(C2=C[C@@H]([C@@]3([C@@H]12)CO3)OC(=O)CC(OC(=O)C)(C)C)COC(=O)C)C	-4.69628	2.3478	480.505
C3327	OGAKLTJNUQRZJU-UHFFFAOYSA-N	OC(c1ccccc1)(c1ccccc1)CCCN1CCCCC1	-4.69611	4.1265	309.445
C3328	ZVBSFGNDYNVQNP-UHFFFAOYSA-L	C[N+]1(CCC[n+]2cccc3c2ccc2c3cccc2)CCCC1.[Br-].[Br-]	-4.69596	-2.1222	466.253
C3329	UFSBFMDTWVPCIA-UHFFFAOYSA-N	CCN(CCOC(=O)C(c1ccccc1)(c1ccccc1)Cl)CC.Cl	-4.69538	4.856	382.324
C3330	SXULDGPVPLBPKQ-UHFFFAOYSA-N	CC(N(C(C)C)C)CC12CC3CC(C2)CC(C1)C3.Cl	-4.69504	5.1236	285.896
C3331	OIWMXOXKUZXIQW-LVEZLNDCSA-N	CN1CCN(CC1)CC1COC2(O1)c1ccccc1OCc1c2cccc1.OC(=O)/C=C/C(=O)O.OC(=O)/C=C/C(=O)O	-4.69435	1.7423	598.598
C3332	NZLBHDRPUJLHCE-UHFFFAOYSA-N	CCN(CCCN(C1Cc2c(C1)cccc2)c1ccccc1)CC	-4.69421	4.3923	322.487
C3333	YSSSPARMOAYJTE-UHFFFAOYSA-N	O1CCOc2ccccc2OCCOCCOc2c(OCC1)cccc2	-4.69347	2.9488	360.401
C3334	QARPSPWVAKPFSK-YGICXTQQSA-N	Oc1ccc2c(c1)[C@]13CCCC[C@H]3[C@@H](C2)N(CC1)CCOc1ccccc1.Cl	-4.69299	5.2695	399.954
C3335	IAJHGYYJSAKQFW-UHFFFAOYSA-N	O=C(C(=C)c1c(Cl)cccc1Cl)OC1CC2CCC(C1)[NH+]2C.[Cl-]	-4.69234	1.3311	376.705
C3336	NYGHGTMKALXFIA-UHFFFAOYSA-N	C=CCN1Cc2ccccc2c2c(C1)cccc2	-4.69134	3.7931	235.324
C291	UQDUPQYQJKYHQI-UHFFFAOYSA-N	CCCCCCCCCCCC(=O)OC	-4.69	4.0803	214.344
C3337	MFZWMTSUNYWVBU-UHFFFAOYSA-N	CCN(CCNc1ccc(c2c1c(=O)c1c(s2)cccc1)CO)CC	-4.68919	3.7337	356.482
C3338	RBEUQTCXHILJSS-UHFFFAOYSA-N	CCCN1CCCC(C1)OC(=O)Nc1c(C)cccc1Cl	-4.68905	4.0822	310.819
C3339	JMHSMFKQKRUZBH-UHFFFAOYSA-N	CCCN1CCC(CC1)OC(=O)Nc1c(C)cccc1Cl	-4.68905	4.0822	310.819
C3340	AEFKGCXZPXLJKP-UHFFFAOYSA-N	CCOC(=O)C(C(C[NH+](C)C)C)(c1ccccc1)c1ccccc1.[Cl-]	-4.68878	-0.6796	361.906
C3341	QUKYIGPTBNWYDQ-UHFFFAOYSA-N	CCOC(=O)C(c1ccccc1)(c1ccccc1)CC(N(C)C)C.Cl	-4.68878	4.678	361.906
C3342	QIHLUZAFSSMXHQ-UHFFFAOYSA-N	CC(N1CCC(CC1)(c1ccccc1)c1ccccc1)(C)C	-4.68809	4.8049	293.446
C3343	ZCQGVMCLCWQOPN-UHFFFAOYSA-N	Cc1ccc(cc1C)CCNCC1CCc2c(N1)cccc2.Cl	-4.68783	5.1933	330.895
C3344	GJQMFLTWFFYRLD-VHEBQXMUSA-N	N#Cc1ccc(cc1)CN(/N=N/c1ccc(cc1)C(=O)O)C	-4.68598	3.38718	294.308
C3345	NDTSRXAMMQDVSW-UHFFFAOYSA-N	Clc1cc2NC(=NS(=O)(=O)c2cc1S(=O)(=O)N)CSCc1ccccc1	-4.68568	4.869	431.937
C3346	KYGOFVXOIQYJSF-UHFFFAOYSA-N	CCC1OC(c2c1cccc2)(CCCN(C)C)c1ccccc1.Cl	-4.68466	5.5553	345.906
C3347	WWNKRYMNNRLGOW-UHFFFAOYSA-N	CC[NH+](CCOC(=O)C1c2ccccc2c2c1cc(N)cc2)CC.[Cl-]	-4.68404	-0.5658	360.878
C3348	KUBIYDREAGSHMB-UHFFFAOYSA-N	CN(CCC1(CC(c2c1cccc2)C)c1ccccc1)C.Cl	-4.68395	5.2336	315.88
C3349	ZIIJJOPLRSCQNX-UHFFFAOYSA-N	CCN(CCN1C(=O)CN=C(c2c1ccc(c2)Cl)c1ccccc1F)CC.Cl.Cl	-4.68215	5.1095	460.8
C3350	HTAUUADKDLLMRU-UHFFFAOYSA-N	CCOP(=O)(N1CCCC1=O)Cc1ccc(cc1)c1nc2c(s1)cccc2	-4.68116	5.2532	400.431
C3351	UVTBZAWTRVBTMK-UHFFFAOYSA-N	CCOC(=O)C1(CCN(CC1)CCOCc1ccccc1)c1ccccc1	-4.68102	3.738	367.481
C292	XCEYNQCFXXAOBL-UHFFFAOYSA-N	CCCCC(=O)OCN1C(=O)NC(C1=O)(c1ccccc1)c1ccccc1	-4.68	3.4396	366.41
C3352	QOYHHIBFXOOADH-UHFFFAOYSA-N	Fc1ccc(cc1)C(c1ccc(cc1)F)CCCN1CCC2(CC1)C(=O)NCN2c1ccccc1	-4.67723	5.6371	475.573
C3353	JICCKKKVYQHSJY-UHFFFAOYSA-N	O=C(Nc1c(C)cccc1Cl)OC1CCC[NH+](C1)C(C)C.[Cl-]	-4.67439	1.2988	347.28
C3354	XTBYBRINUMAOSK-UHFFFAOYSA-N	Brc1ccc(cc1)C(=O)OCCCN1CCCCC1C	-4.67388	3.8083	340.255
C3355	SLACVLUCWZYDAK-UHFFFAOYSA-N	COc1ccc2c(c1CN(C)C)oc(c(c2=O)C)c1ccc(cc1)Cl	-4.67344	4.492	357.831
C3356	NUJZVNHAGUEUAQ-UHFFFAOYSA-N	C=CCC(c1cccc2c1cccc2)C(=O)NNC(C)C	-4.67269	4.3105	282.38
C3357	QMQBBUPJKANITL-MYXGOWFTSA-N	CCC(=O)O[C@](c1ccccc1)([C@@H](CN(C)C)C)Cc1ccccc1.Cl	-4.67203	5.0775	375.932
C3358	INHPISRLZMRZBK-UHFFFAOYSA-N	COc1cc2CC[NH+](C(c2cc1OC)CCc1cccc(c1)[N+](=O)[O-])C.[Cl-]	-4.67153	1.4531	392.876
C3359	DKGZKTPJOSAWFA-UHFFFAOYSA-N	Fc1ccc(cc1)C(=O)CCCN1CCC2(CC1)C(=O)NCN2c1ccccc1	-4.67073	3.5488	395.47
C3360	OWPWFVVPBYFKBG-NYVHBPEFSA-N	O=C[C@]12C[C@H]3O[C@@]4(O)[C@@H](O)C[C@H](O[C@H]4O[C@@H]3C[C@@H]1CC[C@@H]1[C@@H]2CC[C@]2([C@]1(O)CC[C@@H]2C1=CC(=O)OC1)C)C	-4.67067	2.0007	532.622
C3361	SXCIMUIAZXOVIR-PUCKCBAPSA-N	OCC(=O)[C@@]1(O)C[C@H](O[C@@H]2O[C@@H](C)[C@H]([C@H](C2)N2CCOCC2)O)c2c(C1)c(O)c1c(c2O)C(=O)c2c(C1=O)cccc2OC	-4.67063	0.3127	613.609
C3362	QSJRZMPYHHJWKX-UHFFFAOYSA-N	CCCOc1ccc(cc1)C(=O)OCCCN1CCCCC1C	-4.67061	3.8346	319.438
C293	LQZZUXJYWNFBMV-UHFFFAOYSA-N	CCCCCCCCCCCCO	-4.67	3.8996	186.334
C3363	GHAFORRTMVIXHS-UHFFFAOYSA-L	Brc1c(Br)c(Br)c2c(c1Br)C(=O)OC2(c1ccc(c(c1)S(=O)(=O)[O-])O)c1ccc(c(c1)S(=O)(=O)[O-])O.[Na+].[Na+]	-4.66869	6.5799	837.997
C3364	WFSZWNRIAAJGQM-UHFFFAOYSA-N	Ic1ccc(nc1)SCCCCCN1CSCC1.Cl	-4.66812	4.6948	430.799
C3365	PVEPNJZYFVEYDT-UHFFFAOYSA-N	CN(CCC(c1ccccc1)C1CCCCC1)C.Cl	-4.66757	5.1042	281.864
C3366	AWDLUSYVMFSMPH-RXBYAXNRSA-N	OC(=O)c1ccccc1O.CO[C@@H]([C@H]([C@H]1O[C@H](SCCOC(=O)c2ccccc2O)[C@@H]([C@H]([C@H]1O)O)O)NC(=O)[C@@H]1CCCN1C)C	-4.66559	1.1229	666.736
C3367	KYWMWUUMCDZISK-UHFFFAOYSA-N	NC1=NC(NC1(C(F)(F)F)C(F)(F)F)(C(F)(F)F)C(F)(F)F	-4.66461	3.0958	357.1
C3368	YVUQSNJEYSNKRX-UHFFFAOYSA-N	Fc1ccc(cc1)C(c1ccc(cc1)F)CCCN1CCC(CC1)n1c(=O)[nH]c2c1cccc2	-4.66423	5.7949	461.546
C3369	JYLIAQPHVDFOQO-UHFFFAOYSA-N	C[NH+](CCOC(c1ccc(cc1)I)c1ccccc1)C.[Cl-]	-4.66089	-0.4543	417.712
C3370	SGKGVABHDAQAJO-UHFFFAOYSA-N	N#Cc1cc(I)c(c(c1)[N+](=O)[O-])O	-4.66054	2.29988	290.015
C3371	YVBCSKYYMNEPHE-PKLMIRHRSA-N	CCCC[NH+]1CCc2c3[C@H]1Cc1ccc(c(c1c3ccc2)O)O.[Cl-]	-4.66039	1.1763	345.863
C294	LCCNCVORNKJIRZ-UHFFFAOYSA-N	CCOP(=S)(Oc1ccc(cc1)[N+](=O)[O-])OCC	-4.66	4.4449	291.261
C295	MGWAVDBGNNKXQV-UHFFFAOYSA-N	CC(COC(=O)c1ccccc1C(=O)OCC(C)C)C	-4.66	3.3122	278.343
C3372	GVEINSAHFGPQIN-UHFFFAOYSA-N	CN1CCN(CC1)CC(=O)N1C(C)(C)CC(=CC1(C)C)c1ccccc1	-4.65989	2.9206	355.517
C3373	KDCYOWUMMCQWCJ-UHFFFAOYSA-N	CN1CCC2=C(C1CCc1ccccc1)CCCC2	-4.65982	4.1318	255.398
C3374	KMGARVOVYXNAOF-UHFFFAOYSA-N	CN1CCC(CC1)n1[nH]c(c(c1=O)Cc1ccccc1)c1ccccc1	-4.65964	3.6388	347.453
C3375	XNMYNYSCEJBRPZ-UHFFFAOYSA-N	CCCCc1cc2ccccc2c(n1)OCCN(C)C	-4.65784	3.5178	272.385
C3376	HCYNFJPPJJUYAN-UHFFFAOYSA-M	CCC(=O)Oc1ccc(cc1)CCCC[N+]1(C)CCCCC1.[I-]	-4.65757	0.918	431.351
C3377	UXZQBAUCVHFILC-UHFFFAOYSA-N	CCN(CCOC(=O)N(c1ccccc1)c1ccccc1)CC.Cl	-4.65561	5.1051	348.867
C3378	NEOZRYIORLIHJH-UHFFFAOYSA-N	Cc1ccc(cc1)C(c1ccc(cc1)Br)OCC[NH+](C)C.[Cl-]	-4.65473	0.012	384.738
C3379	FSWSKIYYIMFQIT-UHFFFAOYSA-N	CN(CCCC1(OC(c2c1cccc2)(C)C)c1ccccc1)C.Cl	-4.65247	5.3393	345.906
C3380	YWPDGABYTMCJDP-UHFFFAOYSA-N	Oc1cc(O)c2c(c1)OC(c1c2cccc1)(C)C	-4.65111	3.3923	242.27
C3381	HVAKUYCEWDPRCA-UHFFFAOYSA-N	COc1ccc(cc1)C=CC(=O)c1ccc(cc1OC)OC	-4.65039	3.6085	298.333
C3382	WCIBOXFOUGQLFC-UHFFFAOYSA-N	Fc1ccc(cc1)C(=O)CCCN1CCC(CC1)C(=O)c1ccc(cc1)F	-4.65027	4.4605	371.42
C296	ORNBQBCIOKFOEO-QGVNFLHTSA-N	O[C@H]1CC[C@]2(C(=CC[C@@H]3[C@@H]2CC[C@]2([C@H]3CC[C@@H]2C(=O)C)C)C1)C	-4.65	4.5153	316.478
C3383	ZRZNJUXESFHSIO-JKZASVEESA-N	OCC(=O)O[C@@H]1C[C@@](C)(C=C)[C@@H](O)[C@@H](C23[C@H](C1(C)[C@H](C)CC2)C(=O)CC3)C	-4.64733	2.8852	378.502
C3384	KHRKUWZXZWEMKO-UHFFFAOYSA-N	CC(N1CCCC1)CC12CC3CC(C2)CC(C1)C3.Cl	-4.64696	4.8171	283.88
C3385	RZPAKFUAFGMUPI-QESOVKLGSA-N	CO[C@H]1C[C@H](O[C@@H]2[C@@H](C)C(=O)O[C@H](C)[C@H](C)[C@H](O)[C@H](C(=O)[C@@]3(C[C@@H]([C@@H]([C@H]2C)O[C@@H]2O[C@H](C)C[C@@H]([C@H]2O)N(C)C)C)CO3)C)O[C@H]([C@@H]1O)C	-4.64689	1.9085	687.858
C3386	ABGIIXRNMHUKII-DHZHZOJOSA-N	Clc1ccc(cc1)/C=C/C(=O)c1ccccc1	-4.64471	4.2361	242.7
C3387	TXFLRWLXYPVPIQ-UHFFFAOYSA-N	CN(CCCn1c(=O)c2ccccc2[nH]c2c1cccc2)C	-4.64173	2.9967	295.379
C3388	HPEKSGQVQCIFCM-UHFFFAOYSA-N	CCC(=O)OC1(CCN(CC1)Cc1ccccc1)c1ccccc1.Cl	-4.6413	4.871	359.89
C3389	HFSKZVIZCZVKLT-UHFFFAOYSA-N	Cc1ccc(c(c1)C(c1ccccc1)(C(=O)OCCCN1CCCC1)O)C.Cl	-4.64065	4.3083	403.942
C297	PWATWSYOIIXYMA-UHFFFAOYSA-N	CCCCCc1ccccc1	-4.64	3.4193	148.245
C3390	APBVLLORZMAWKI-UHFFFAOYSA-N	NC(=O)C1c2ccccc2CCc2c1cccc2	-4.63803	3.1027	237.296
C3391	GMKRJJQRDLKNHL-UHFFFAOYSA-N	CCC(c1ccccc1)C(=O)OCCCN1CCCCC1C	-4.6376	3.9258	303.439
C3392	TYYIOZHLPIBQCJ-UHFFFAOYSA-N	ClC(C(c1ccc(cc1)N)c1ccc(cc1)N)(Cl)Cl	-4.63704	5.5155	315.625
C3393	SPTATJKIYXQBEN-UHFFFAOYSA-N	COc1cc2c(cc1OC)CC[NH+](C2CCCc1ccccc1)C.[Cl-]	-4.63484	1.4118	361.906
C3394	BPEUAZQCLHIVHY-UHFFFAOYSA-N	CCCCCCCCCSCCCN1CCSC1.Cl	-4.63412	5.6065	326.004
C3395	RMYUDBIWUBWSPC-UHFFFAOYSA-N	CCCCCCCSCCCCCN1CCSC1.Cl	-4.63412	5.6065	326.004
C3396	LOIRYAMMDZIGOO-UHFFFAOYSA-N	CCCCCCSCCCCCCN1CCSC1.Cl	-4.63412	5.6065	326.004
C3397	OSBIEFWIIINTNJ-UHFFFAOYSA-N	S=C=Nc1ccc(c(c1)Cl)Cl	-4.634	3.7277	204.076
C3398	ZKUDBRCEOBOWLF-UHFFFAOYSA-N	Cc1onc(c1)C(=O)NCCc1ccc(cc1)S(=O)(=O)NC(=O)NN1CCCCCC1	-4.63157	3.9258	449.524
C3399	ULSUXBXHSYSGDT-UHFFFAOYSA-N	COc1ccc(cc1)c1cc(=O)c2c(o1)c(OC)c(c(c2OC)OC)OC	-4.63146	3.503	372.369
C3400	RTFARVWMEFHIKS-UHFFFAOYSA-N	FCCCCCCCCBr	-4.6308	3.6914	211.115
C298	CWRYPZZKDGJXCA-UHFFFAOYSA-N	c1cc2cccc3c2c(c1)CC3	-4.63	2.9384	154.208
C299	QZYNWJQFTJXIRN-UHFFFAOYSA-N	Clc1cc(Cl)c(c(c1)Cl)Cl	-4.63	4.3002	215.892
[truncated: 7,945 more rows]
